# Supplementary material for: Inactivation of the Hippo tumor suppressor pathway promotes melanoma
Source: Nat Commun. 2022 Jun 29;13:3732. doi: 10.1038/s41467-022-31399-w (PMC9243107; doi:10.1038/s41467-022-31399-w)
Supplement: Supplementary file 4 — Source Data [file 41467_2022_31399_MOESM4_ESM.xlsx]

## Sheet: Figure 1
1b						1e								Westerns
	Clone #1		Clone #2			Dox	CYR61			AMOTL2
Use of Dox:	-	+	-	+		-	1	1	1	1	1	1
	1	1.57296	1	1.54491		+	0.129427	0.122925	0.226874	0.120649	0.192636	0.339215
	1	1.3016	1	1.28184		-	1	1	1	1	1	1
	1	1.10122	1	1.39204		+	0.151971	0.139733	0.204598	0.197471	0.220754	0.283292
	1	1.17072	1	1.45921
			1	1.30442
1c						1f
	Clone #1		Clone #2			Control	BRAFV600E
Use of Dox:	-	+	-	+		1	1.4787
	1	4.05074	1	3.58949		1.06218	2.18127
	1	3.44699	1	3.70816		0.995593	1.49524
	1	3.19717	1	2.55023
	1	3.87609	1	3.14972
1d
	Clone #1		Clone #2
Use of Dox:	-	+	-	+
	1.30459	0.664367	1.18254	0.64419
	2.94738	0.615723	1.3065	0.610445
	0.61684	0.726156	1.87623	0.736282
	0.539327	0.713417	0.640105	1.15046
	0.919658	0.655669	1.4668	0.847462
	0.416813	1.31872	0.67025	0.757293
	1.06245	0.744577	1.63141	1.36627
	0.658187	0.440499	0.605978	0.874853
	0.881763	0.501656	1.38572	0.8074
	1.35659	0.202363	0.824	1.56316
	0.768275	0.47444	0.621315	1.01249
	0.715759	0.707007	0.764144	1.37065
	0.606815	0.754338	0.716995	1.31152
	0.754526	0.539924	0.973238	0.922231
	1.09994	0.494588	1.45538	1.33223
	0.814482	0.685702	0.779105	0.683526
	0.610498	0.644373	0.81725	1.58851
	0.913416	0.680665	0.741716	0.766285
	11.7324	0.688624	0.850922	0.773472
	0.929355	0.52976	0.954364	0.475538
	0.673532	0.555004	0.989061	0.449409
	0.58216	0.622726	1.31247	0.843998
	0.757866	0.492962	0.757856	1.08037
	0.663078	0.494825	1.20928	0.872077
	0.612258	0.544465	1.32856	0.673779
	0.571804	0.517323	0.88779	0.708105
	1.09968	0.707529	0.706509	0.639444
	0.932054	0.780437	1.21167	1.13361
	0.814492	0.737991	1.10958	0.665617
	0.859753	0.621212	1.37418	0.705291
	1.07487	0.601114	1.05227	0.858355
	0.82617	0.484559	0.708991	0.767226
	0.910082	1.04296	0.985682	0.943712
	0.897826	0.639781	0.617315	0.505376
	0.860073	0.653085	1.11343	0.641186
	1.02434	0.748259	0.795022	0.980797
	0.948709	0.642527	1.43499	1.33744
	1.13574	0.836598	0.74461	0.74797
	0.921405	0.767722	0.750859	0.768301
	1.26831	0.594845	0.911547	0.752371
	1.35205	0.878706	0.741425	0.476782
	0.857156	0.669668	0.712722	1.04606
	0.883876	0.502119	0.81241	0.862005
	0.722173	0.763531	1.13987	0.769559
	0.442996	0.533589	1.42223	0.685163
	0.643686	0.69123	1.03624	0.589427
	0.731566	0.493971	1.107	0.820605
	0.680938	0.434841	1.54199	0.669054
	0.657097	0.791399	0.931312	0.849346
	0.848733	0.468329	1.53799	0.614842
	0.834218	1.01126	0.752035	0.571815
	0.915238	1.40055	0.841005	0.601596
	0.977587	0.7557	0.6561	0.586798
	0.832688	0.345211	1.0235	0.886542
	0.997588	0.531677	0.977794	0.747611
	0.507061	0.446055	0.729449	0.901283
	0.960298	0.876788	0.803581	0.405586
	0.816679	0.659164	0.856797	0.726686
	0.968027	0.60921	0.943893	0.577185
	0.548183	0.7316	1.0582	0.788982
	1.15525	1.15438	1.35665	1.09142
	0.933396	0.793347	1.41918	1.40926
	0.802844	0.461422	0.903767	0.513569
	0.509558	0.738065	0.945089	0.78864
	2.00854	0.524401	2.02996	0.766178
	0.850963	0.571593	1.5984	0.664173
	1.01326	0.596105	0.792655	0.641589
	1.85911	0.537693	0.986383	0.515616
	1.04759	0.715599	0.960588	0.768013
	0.632461	0.648447	0.922436	0.73857
	0.973525	0.462939	0.87224	0.851734
	1.94796	0.47285	0.587527	0.563114
	0.705608	0.591669	2.00033	0.718525
	1.18124	0.451295	0.551579	1.07959
	1.5987	0.393495	0.649426	0.528796
	0.597893	0.505024	1.6652	0.796574
	0.689965	0.673979	1.31192	0.733623
	0.88457	0.792538	1.2408	1.00224
	0.673514	0.505055	1.65901	1.01715
	0.575459	0.642353	0.769736	0.676151
	0.546196	0.924616	0.631052	0.729808
	0.856766	0.701985	0.855602	0.567226
	0.806228	0.443359	0.723181	0.951982
	0.934578	0.438865	0.912197	0.734923
	0.676455	0.391027	0.574658	1.35601
	0.789914	0.485424	1.18596	0.712133
	0.831068	0.532315	0.759996	0.565633
	0.491827	0.606553	0.706195	1.20112
	0.778175	0.71524	1.16529	0.738588
	0.952125	0.528467	0.982127	1.0715
	1.03208	0.719214	0.852698	0.793399
	0.802275	0.624197	1.21526	0.654539
	0.701638	1.03616	0.765092	0.871303
	1.02373	1.04641	1.23227	1.29171
	0.727977	1.08002	1.04182	0.593533
	1.12578	0.548909	0.559694	1.32402
	1.65021	0.490493	1.15086	0.929691
	0.715632	0.855453	0.95923	0.855187
	0.807291	0.566893	0.9403	0.91346
	0.696555	0.826797	1.0045	0.618888
	0.64488	0.896481	0.945002	0.863221
	1.29458	0.762348	0.89256	0.821643
	0.909382	0.686294	0.832299	1.1521
	1.08964	0.901399	0.8287	1.09187
	0.820011	0.70364	0.663899	0.778706
	1.01508	0.831897	0.606137	0.488034
	1.0737	0.587354	1.19219	0.855011
	1.11052	1.19587	1.02977	0.709526
	0.704219	0.470838	0.59797	1.0627
	0.675222	0.65352	1.08611	0.922867
	1.05087	0.498283	1.1229	1.56963
	0.762899	0.592446	0.87047	0.722137
	0.61614	1.13567	1.04111	1.44741
	1.32047	0.465591	0.806809	0.765666
	0.925889	0.712496	0.710718	0.7312
	0.947276	1.02408	1.06496	0.813351
	1.50678	0.653407	1.39708	0.81214
	0.55559	0.673834	0.883254	0.874999
	0.899568	1.31969	0.648744	1.19385
	0.728439	0.536637	1.15143	0.575427
	0.867383	0.655589	0.907664	1.61969
	1.096	0.770486	0.773704	0.608064
	1.13546	0.627849	0.618339	0.733299
	0.982559	0.754659	1.82335	0.942339
	1.25113	0.865006	0.811871	0.860527
	1.06413	0.67002	0.748341	1.02953
	1.0141	0.789768	0.846939	0.50744
	0.808603	0.938508	1.40242	0.564597
	1.06195	0.901492	0.75394	0.581238
	0.784826	0.643981	0.599273	0.76192
	1.01532	0.512345	0.607282	0.786931
	1.33089	0.54722	0.682541	1.39622
	0.773541	0.740652	1.38602	0.886335
	1.04695	1.37203	0.829071	1.54017
	0.651079	0.901116	0.735723	1.13375
	0.921891	0.699548	1.13503	0.794915
	0.923061	1.36713	1.01903	0.612536
	0.685617	0.745175	0.781953	1.31933
	0.810595	0.721945	1.21515	0.975571
	0.858719	0.783775	0.662544	0.451427
	0.664237	1.08573	1.60284	1.2183
	0.777104	0.496154	1.68668	0.963027
	0.879824	0.818595	1.45108	1.14972
	1.11334	0.724466	1.23175	0.43312
	0.555497	0.900455	1.36587	1.0144
	0.842113	0.653975	1.61097	0.590547
	1.35056	0.724649	1.10187	1.19313
	0.848674	0.780482	0.837376	0.48805
	0.920835	0.790623	1.26623	1.43521
	0.890225	0.897894	0.8019	0.642008
	1.00514	0.761074	1.02545	0.845354
	0.64175	1.02155	0.884144	1.03259
	0.712548	0.66661	1.1281	1.30113
	0.965752	0.733868	1.23176	0.589676
	0.738912	1.01216	0.726756	0.638288
	0.64493	0.72388	0.814075	0.85697
	0.739328	0.838815	0.84519	0.63144
	0.959025	0.7967	0.896024	0.665648
	1.15214	1.02952	1.21421	0.770805
	1.2489	0.546442	1.02774	1.00866
	0.89054	1.07765	1.08698	0.580796
	1.34766	0.605864	0.672176	0.732545
	0.889146	0.919334	0.928909	0.703796
	0.888338	0.755984	0.77432	0.882098
	1.05349	1.35458	0.722449	0.730169
	0.830615	0.726598	0.799367	1.06348
	0.791663	0.867067	1.61255	1.4145
	1.07912	1.35637	0.761418	0.621086
	0.77632	1.11738	1.05439	0.90034
	1.37527	1.14336	0.932813	1.02812
	1.34861	1.65806	1.13256	0.895245
	0.943925	0.528178	0.605279	0.937076
	0.867932	1.25841	0.580534	0.892538
	0.707179	0.958994	0.919878	0.740225
	1.1487	0.653112	1.70352	0.648723
	0.587291	0.598777	0.700332	1.12335
	1.67644	0.592501	1.73896	0.81731
	0.943811	0.445784	0.951378	0.752691
	0.720681	0.914644	1.01218	0.714906
	0.861033	0.948305	0.860735	1.00998
	1.07997	0.477224	0.556437	1.54857
	1.10361	0.769785	0.656795	0.451418
	0.680822	0.482459	0.753662	1.12292
	0.900814	0.481183	0.72384	0.697192
	0.917308	0.531488	0.697524	0.511271
	1.48625	1.21473	1.43594	0.953946
	0.826444	0.695185	1.16249	1.25991
	0.561646	0.859719	1.06222	0.55799
	0.87373	1.08261	1.02196	0.961614
	2.1371	0.44911	1.47519	0.702829
	0.900933	0.717196	1.56175	0.907136
	0.809971	0.811178	0.811123	1.57852
	1.03194	1.1514	1.94597	0.585007
	1.25702	1.10538	0.819401	1.24743
	0.866314	1.1862	0.869376	0.658318
	0.822677	0.652643	0.985241	1.82422
	1.09276	0.67059	0.745684	0.789482
	2.1332	0.801876	1.95638	1.08624
	1.06913	1.17989	0.797179	1.14697
	0.825555	0.946024	1.50206	0.800929
	1.15647	0.677285	1.23442	0.597731
	0.65999	1.29413	0.622521	0.739529
	0.758491	0.753143	1.10769	0.796476
	0.75437	1.18869	0.808131	0.956152
	0.730244	0.803281	0.546854	0.582811
	0.670661	0.984852	0.996487	0.919456
	1.54461	0.644463	0.735556	0.604893
	0.749482	1.06713	0.641426	0.611606
	0.960464	0.775136	0.831461	0.921254
	1.00182	0.71297	1.09671	0.617392
	1.39812	0.610659	1.45281	0.953364
	0.860637	0.771207	0.965576	0.809643
	0.810487	0.840842	0.660639	1.45476
	1.03636	0.97837	1.01562	0.594454
	2.30958	0.73812	0.818548	0.71813
	1.22119	0.800117	1.08636	0.72591
	1.51644	0.709229	1.27939	1.08043
	1.60736	0.795579	0.800296	0.800911
	1.16001	1.30256	0.85275	0.460636
	1.24605	0.675739	0.7995	0.914659
	1.41411	1.20784	0.778255	0.782698
	0.718558	1.32095	1.01747	0.746138
	1.21899	0.779678	1.0305	1.06216
	1.15579	1.01285	0.935748	1.43862
	1.48584	1.24358	1.36911	0.867337
	1.11525	0.814845	1.43377	0.719373
	1.2468	0.894597	0.991513	0.809069
	0.852588	0.558093	0.964216	0.609185
	0.521415	0.890318	0.680554	0.469028
	0.762372	1.11652	1.29934	0.867692
	0.997951	0.660853	0.978935	0.664977
	1.4147	0.733436	0.915518	0.686362
	0.573523	1.09498	1.29642	1.15117
	0.908215	0.748839	1.30402	0.72342
	1.48218	0.573409	0.92519	0.982871
	1.33968	0.864262	0.843213	0.882079
	0.754555	0.396304	1.08516	1.24049
	0.57076	0.599795	0.791354	0.807584
	1.00515	0.588363	1.21972	0.793614
	1.13951	1.17297	0.505892	0.57589
	1.35918	0.629077	0.845511	1.64145
	0.952247	0.648539	0.839255	0.626858
	1.01588	0.986866	0.732139	1.07636
	1.4509	0.845346	0.654963	0.787031
	1.1982	1.12229	0.951266	0.620678
	0.919611	0.787289	0.606391	0.840514
	0.674268	0.469404	0.650012	0.814224
	0.848896	0.741273	0.982358	0.716668
	0.934876	0.824215	0.983013	1.1934
	0.90128	1.15001	1.37247	0.25976
	1.1208	1.35595	0.741286	1.47422
	1.09376	1.07892	1.01449	0.530283
	0.681304	0.811935	1.57527	0.652678
	0.679161	0.482104	1.51758	0.672063
	1.00477	0.877704	1.31309	0.782394
	0.802182	0.831913	0.664206	1.08939
	0.598568	0.652428	0.851783	0.617236
	0.868647	0.790061	0.856018	0.669734
	1.10317	0.769311	1.05158	0.541141
	1.02491	1.0861	0.992943	0.715184
	1.14453	0.449908	0.681845	0.798136
	1.00053	0.613156	2.01273	1.1054
	0.558443	0.792426	1.77524	0.675647
	1.10188	0.906756	1.22194	0.857993
	0.990877	0.805109	0.826841	0.619245
	1.02622	0.498634	0.959816	0.668513
	1.72675	0.743526	0.627024	0.854182
	0.767774	0.841564	1.36101	0.815505
	0.776515	0.738207	1.36535	0.669047
	0.873993	0.802235	0.921319	0.615387
	1.17396	0.441111	1.10253	1.22767
	0.611509	0.74168	0.978245	0.71428
	1.20394	0.921538	0.526144	0.99311
	1.1459	1.03333	0.936897	0.597642
	1.55881	0.562654	0.57342	0.491855
	1.05724	0.770223	1.09953	0.83907
	1.14409	1.37671	1.33482	1.4563
	0.584217	0.871183	0.824378	0.730243
	0.942346	1.40056	1.16058	1.13693
	1.35917	0.996238	1.7292	1.03264
	0.880979	0.783222	1.11344	1.18462
	1.37615	0.770849	0.74901	0.465272
	0.74353	0.721283	1.13169	0.911425
	0.953004	0.61891	1.16185	1.23557
	0.935349	1.00917	1.02937	0.523567
	0.963548	0.605356	1.00841	1.09837
	0.860856	0.855531	0.762033	0.727676
	1.25784	1.00357	0.795946	0.680873
	0.588484	0.703668	0.596881	0.424687
	0.673984	0.829811	1.19023	0.597712
	1.00895	0.784972	1.14688	0.982293
	0.975499	1.00612	0.744348	0.529421
	1.05302	0.556078	0.550733	1.23079
	0.849881	0.606555	0.905506	1.16239
	0.932408	0.484069	1.00186	0.577952
	1.22163	0.445932	0.946597	0.89056
	0.501729	0.746509	0.795684	0.490441
	0.768116	0.478694	1.05066	1.20013
	1.09767	0.411395	0.616184	0.476087
	1.20912	0.509742	1.03368	0.84356
	0.995127	1.08973	1.21533	0.528244
	1.28543	0.974824	0.899974	0.496962
	1.41912	1.53178	1.10172	1.34712
	1.18345	0.963367	0.853018	1.08205
	1.25221	1.35486	0.766995	0.5208
	1.12333	0.94188	0.851177	0.583829
	0.774892	0.590291	0.919079	0.768952
	0.789374	0.677482	0.823495	1.22927
	0.772893	1.0846	0.981556	0.445384
	0.444597	1.00156	1.62258	0.369105
	0.819755	1.27395	0.912635	0.587476
	0.838938	0.57973	1.58711	0.792547
	1.06703	0.497891	0.728228	0.438948
	0.985043	1.06833	0.838974	0.81803
	0.773277	0.640953	1.39611	0.820996
	1.07233	0.777078	0.862329	1.33653
	0.459038	0.982447	1.37653	0.652898
	1.05124	0.891867	1.26053	0.742641
	1.18662	0.544677	0.75898	0.572969
	1.24001	0.654857	0.996598	0.784286
	1.36613	0.647616	1.5248	0.868779
	0.992807	0.669342	1.22014	0.435348
	1.00076	0.661756	0.528188	0.767747
	1.14767	1.09648	0.798574	1.05661
	0.914229	0.634083	0.810834	1.00428
	0.834776	1.10176	0.845507	0.78789
	0.649693	0.699884	0.685964	0.656625
	1.28191	0.866807	0.787377	0.399045
	1.50135	0.746623	0.715479	0.732911
	1.30907	0.882927	0.998084	0.706365
	0.720696	0.652018	1.35375	1.11772
	1.25628	0.519964	1.04349	0.61702
	1.16048	0.756622	0.711743	1.03133
	1.0878	0.478126	0.870049	0.513421
	1.13087	0.889417	1.30175	1.16816
	1.10825	0.720089	0.901943	0.552372

## Sheet: Figure 2
2b			2d							2e			2f
Braf+/+	BrafV600E/+		Clusters:	0	1	2	3	4		Nevus	Other		UMAP1	UMAP2	YAP/TAZ VAM Score
0.30695	0.164566			0.164566	0.241354	0.956879	0.16621	0.978043		0.164566	0.956879		-3.47902	0.564283	0.157098
0.956879	0.184725			0.184725	0.153619	0.820431	0.999255	0.995887		0.184725	0.820431		7.80608	0.0794557	0.997921
0.820431	0.0694237			0.0694237	0.105764	0.84991	0.314338	0.313863		0.0694237	0.84991		-3.31977	0.751199	0.0175122
0.84991	0.229359			0.229359	0.182178	0.935653	0.250673	0.175092		0.229359	0.935653		-0.752943	-2.19977	0.00876072
0.935653	0.735022			0.735022	0.09511	0.719036	0.467416	0.818924		0.735022	0.719036		-2.0344	-0.83482	0.0026387
0.719036	0.452433			0.452433	0.308759	0.958312	0.519866	0.976075		0.452433	0.958312		-3.76234	1.32881	0.050201
0.958312	0.401205			0.30695	0.308776	0.861359	0.999418	0.69286		0.30695	0.861359		-3.25103	0.0633769	0.217549
0.861359	0.112088			0.401205	0.0871803	0.991265	0.143914	0.432682		0.401205	0.991265		-1.99309	0.427258	0.362955
0.991265	0.235525			0.112088	0.36023	0.921301	0.479903	0.768347		0.112088	0.921301		7.58956	0.224025	0.670871
0.921301	0.0905575			0.235525	0.0700393	0.0654277	0.0872556	0.536944		0.235525	0.0654277		8.06411	1.16202	0.63392
0.0654277	0.163114			0.0905575	0.376794	0.506522	0.480077	0.217434		0.0905575	0.506522		5.42067	-0.295744	0.679645
0.506522	0.126709			0.163114	0.0111133	0.868454	0.0823771	0.596938		0.163114	0.868454		-2.48318	1.59103	0.436326
0.868454	0.145299			0.126709	0.0327345	0.931715	0.153322	0.332869		0.126709	0.931715		-2.69057	0.696483	0.293198
0.931715	0.215203			0.145299	0.218838	0.971	0.80579	0.514033		0.145299	0.971		0.104037	-0.421216	0.0302179
0.971	0.167015			0.215203	0.229578	0.981633	0.195048	0.981268		0.215203	0.981633		0.301482	-3.22283	0.508558
0.981633	0.0413186			0.167015	0.679874	0.953991	0.158542	0.0149499		0.167015	0.953991		-0.386332	0.590549	0.285877
0.953991	0.117706			0.0413186	0.370928	0.612418	0.0216084	0.947586		0.0413186	0.612418		0.50912	-1.54906	0.999419
0.612418	0.390289			0.117706	0.342739	0.974897	0.463436	0.172499		0.117706	0.974897		3.80108	0.988874	0.922688
0.974897	0.222691			0.390289	0.0697114	0.940905	0.200701	0.200266		0.390289	0.940905		-2.68935	4.09917	0.999959
0.16621	0.0521843			0.222691	0.221281	0.510657	0.147426	0.933379		0.222691	0.510657		-3.56539	-0.791366	0.126157
0.999255	0.0514028			0.0521843	0.0144754	0.846164	0.227367	0.936345		0.0521843	0.846164		-1.53203	-1.03565	0.158362
0.314338	0.308667			0.0514028	0.0728964	0.27813	0.783385	0.932633		0.0514028	0.27813		-1.38099	-2.23909	0.179489
0.250673	0.192277			0.308667	0.225309	0.444504	0.135489	0.813512		0.308667	0.444504		8.44059	0.812485	0.932633
0.467416	0.312794			0.192277	0.0454536	0.959531	0.499631	0.458078		0.192277	0.959531		7.62863	0.487412	0.813512
0.519866	0.244098			0.312794	0.110013	0.922688	0.958022	0.246453		0.312794	0.922688		-2.08954	-0.599764	0.20685
0.999418	0.433894			0.244098	0.0332893	0.868448	0.190896	0.517152		0.244098	0.868448		8.18359	0.532189	0.963006
0.143914	0.0789739			0.433894	0.982534	0.982983	0.22208	0.787556		0.433894	0.982983		0.675983	-2.37632	0.0887664
0.479903	0.232484			0.0789739	0.262575	0.736635	0.0920595	0.710505		0.0789739	0.736635		-0.536729	1.87501	0.401205
0.0872556	0.0621963			0.232484	0.141412	0.651123	0.414126	0.738257		0.232484	0.651123		-0.289375	1.10377	0.112088
0.480077	0.310295			0.0621963	0.0273494	0.978628	0.277363	0.0701882		0.0621963	0.978628		-1.55745	-2.64347	0.517728
0.0823771	0.142307			0.310295	0.447514	0.633868	0.106048	0.771188		0.310295	0.633868		-0.68711	-1.37789	0.700909
0.153322	0.918004			0.142307	0.0302179	0.772901	0.975784	0.994839		0.142307	0.772901		-2.50846	0.776648	0.235525
0.80579	0.423162			0.918004	0.999419	0.944978	0.269342	0.298822		0.918004	0.944978		-1.0134	-1.24466	0.205198
0.195048	0.216016			0.423162	0.158362	0.679645	0.288618	0.946008		0.423162	0.679645		0.635747	-0.746151	0.262409
0.158542	0.19277			0.216016	0.0887664	0.951441	0.132795	0.908793		0.216016	0.951441		-3.20792	0.228253	0.102792
0.0216084	0.528072			0.19277	0.999951	0.865412	0.310115	0.670871		0.19277	0.865412		-0.0735177	0.446344	0.950501
0.463436	0.670202			0.528072	0.0393428	0.853637	0.878813	0.63392		0.528072	0.853637		4.68074	0.338321	0.951441
0.200701	0.0516853			0.670202	0.183458	0.817594	0.999959	0.623107		0.670202	0.817594		-1.91114	0.823642	0.1194
0.147426	0.195382			0.0516853	0.0015164	0.335597	0.896395	0.942997		0.0516853	0.335597		-0.456955	0.997398	0.0905575
0.227367	0.233266			0.195382	0.798924	0.926566	0.878031	0.997035		0.195382	0.926566		4.07031	-0.355056	0.940905
0.978043	0.122346			0.233266	0.0878848	0.828122	0.89313	0.629371		0.233266	0.828122		7.34768	1.21528	0.673907
0.995887	0.204974			0.122346	0	0.471952	0.998714	0.975451		0.122346	0.471952		4.39929	-0.737358	0.865412
0.313863	0.274024			0.204974	0.275301	0.892861	0.999999	0.626601		0.204974	0.892861		5.85955	1.05176	0.853637
0.175092	0.451883			0.274024	0.348915	0.579293	0.999925	0.997921		0.274024	0.579293		-2.97353	1.29693	0.163114
0.936345	0.0072197			0.451883	0.509205	0.999093	0.995579	0.963006		0.451883	0.999093		-1.91855	-2.22629	0.241354
0.932633	0.28968			0.0072197	0.44442	0.265758	0.80543	0.673907		0.0072197	0.265758		-0.736711	-3.08391	0.999917
	0.23282			0.28968	0.0195618	0.674304	0.999998	0.420393		0.28968	0.674304		-1.32899	-1.45327	0.537742
	0.0737432			0.23282	0.287793	0.966963	0.771669	0.431341		0.23282	0.966963		-1.98731	-0.891953	0.305403
	0.0701667			0.0737432	0.938314	0.757589	0.999968	0.749888		0.0737432	0.757589		-3.5114	0.94959	0.126477
	0.0127425			0.0701667	0.0957437	0.787371	1	0.999954		0.0701667	0.787371		0.500256	0.0393966	0.126709
	0.038725			0.0127425	0.324157	0.93493	0.960288	0.969852		0.0127425	0.93493		-2.95441	-1.30805	0.999951
	0.181032			0.038725	0.304801	0.887219		0.701241		0.038725	0.887219		-0.520821	0.72212	0.21237
	0.22104			0.181032	0.030115	0.939676		0.865709		0.181032	0.939676		4.34638	0.569622	0.817594
	0.264036			0.22104	0.00822577	0.881263		0.959789		0.22104	0.881263		5.03548	-0.164189	0.868448
	0.0485531			0.264036	0.763326	0.905495		0.933787		0.264036	0.905495		3.68518	0.574355	0.335597
	0.109713			0.0485531	0.103724	0.85493		0.752374		0.0485531	0.85493		0.283065	-3.60899	0.122184
	0.0822103			0.109713	0.243937	0.854375		0.453771		0.109713	0.854375		-1.1827	-2.5968	0.0393428
	0.661532			0.0822103	0.0718511	0.756659		0.988239		0.0822103	0.756659		-4.44386	2.31058	0.499631
	0.710272			0.661532	0.372665	0.787141		0.622645		0.661532	0.787141		-3.73849	0.917399	0.145299
	0.354122			0.710272	0.0423475	0.724377		0.579143		0.710272	0.724377		5.62339	0.973916	0.153619
	0.29147			0.354122	0.0229348	0.630766		0.945765		0.354122	0.630766		-3.44131	3.04374	0.958022
	0.262898			0.29147	0.122493	0.58633		0.991182		0.29147	0.58633		1.1507	0.0531645	0.283937
	0.505758			0.262898	0.0606084	0.583169				0.262898	0.583169		7.9665	1.36212	0.458078
	0.138652			0.505758	0.0453973	0.866853				0.505758	0.866853		-3.50473	-0.535246	0.183458
	0.829367			0.138652	0.301083	0.621573				0.138652	0.621573		0.28978	-3.55097	0.00101277
	0.157098			0.829367	0.358843	0.999974				0.829367	0.999974		-4.05798	1.44182	0.105214
	0.050201			0.157098	0.101218	0.99029				0.157098	0.99029		6.80744	0.552238	0.246453
	0.102792			0.050201	0.287663	0.701586				0.050201	0.701586		-3.24603	0.417263	0.243724
	0.243724			0.102792	0.185948					0.102792			-1.96807	-0.299772	0.291421
	0.180858			0.243724	0.449305					0.243724			-2.5682	0.326436	0.672705
	0.234023			0.180858	0.327764					0.180858			-5.35316	1.12934	0.314338
	0.0575716			0.234023	0.124531					0.234023	0.16621		-1.3331	-2.36289	0.01547
	0.35136			0.0575716	0.118111					0.0575716	0.999255		3.78443	0.859499	0.926566
	0.0573817			0.35136	0.268443					0.35136	0.314338		-2.87779	-0.0028319	0.418579
	0.171314			0.0573817	0.00221574					0.0573817	0.250673		-0.747907	0.258101	0.210746
	0.156468			0.171314	0.023748					0.171314	0.467416		4.25518	-0.855844	0.510657
	0.0959298			0.156468	0.208258					0.156468	0.519866		-0.260344	-1.45493	0.105764
	0.0219686			0.0959298	0.146177					0.0959298	0.999418		0.771197	-1.98938	0.235692
	0.39584			0.0219686	0.35094					0.0219686	0.143914		-3.5319	-0.938615	0.0015164
	0.0076494			0.39584	0.0716524					0.39584	0.479903		-0.240323	-2.6084	0.0884507
	0.427743			0.0076494	0.231421					0.0076494	0.0872556		-1.36857	-2.64006	0.238072
	0.535159			0.427743	0.202254					0.427743	0.480077		-2.75607	1.07604	0.180858
	0.117831			0.535159	0.952505					0.535159	0.0823771		7.76879	0.472031	0.420393
	0.0454852			0.117831	0.654017					0.117831	0.153322		-3.88844	0.312878	0.234023
	0.47138			0.0454852	0.449984					0.0454852	0.80579		0.568092	-3.35116	0.00578744
	0.131367			0.47138	0.00876072					0.47138	0.195048		4.7649	0.1359	0.828122
	0.1855			0.131367	0.508558					0.131367	0.158542		7.5665	0.365312	0.431341
	0.183736			0.1855	0.126157					0.1855	0.0216084		-2.52788	-1.29864	0.0344037
	0.348953			0.183736	0.179489					0.183736	0.463436		-0.627806	-2.94592	0.0309795
	0.0862493			0.348953	0.517728					0.348953	0.200701		3.38875	-0.570988	0.30695
	0.125461			0.0862493	0.700909					0.0862493	0.147426		-0.642807	-2.28402	0.285976
	0			0.125461	0.205198					0.125461	0.227367		5.37486	1.42045	0.947586
	0.791112			0	0.262409					0	0.783385		-2.88337	-0.399711	0.215203
	0.462666			0.791112	0.999917					0.791112	0.135489		-3.70288	0.119283	0.0575716
	0.268718			0.462666	0.537742					0.462666	0.499631		8.06248	1.09606	0.749888
	0.160101			0.268718	0.122184					0.268718	0.958022		0.0288187	0.947273	0.167015
	0.254097			0.160101	0.00101277					0.160101	0.190896		5.24467	-0.124427	0.471952
	0.231945			0.254097	0.01547					0.254097	0.22208		-0.849583	-0.133847	0.629817
	0.0613067			0.231945	0.235692					0.231945	0.0920595		-0.727496	-2.85427	0.0262363
	0.14827			0.0613067	0.0884507					0.0613067	0.414126		4.90077	-0.327652	0.982983
	0.0175122			0.14827	0.238072					0.14827	0.277363		-5.53682	1.25733	0.190896
	0.0026387			0.0175122	0.00578744					0.0175122	0.106048		-0.503835	-1.09038	0.798924
	0.217549			0.0026387	0.0344037					0.0026387	0.975784		-0.921182	-1.89068	0.148598
	0.362955			0.217549	0.0309795					0.217549	0.269342		4.20193	0.517089	0.892861
	0.436326			0.362955	0.285976					0.362955	0.288618		0.554168	-3.31632	0.0878848
	0.293198			0.436326	0.0262363					0.436326	0.132795		7.94365	0.459836	0.999954
	0.285877			0.293198	0.148598					0.293198	0.310115		4.19683	0.27112	0.479589
	0.20685			0.285877	0.243994					0.285877	0.878813		3.8688	0.345289	0.579293
	0.950501			0.20685	0.144189					0.20685	0.999959		-1.45764	1.31684	0.0660588
	0.1194			0.950501	0.384266					0.950501	0.896395		-2.02404	-0.158637	0.0793432
	0.305403			0.1194	0.182335					0.1194	0.878031		0.842111	-3.28851	0
	0.126477			0.305403	0.109864					0.305403	0.89313		-2.17717	1.31216	0.651897
	0.21237			0.126477	0.0548847					0.126477	0.998714		-0.324083	-2.67659	0.243994
	0.283937			0.21237	0.0240331					0.21237	0.999999		4.6338	-0.883408	0.736635
	0.105214			0.283937	0.47537					0.283937	0.999925		-2.65181	-0.078077	0.706053
	0.291421			0.105214	0.218103					0.105214	0.995579		3.81965	-1.26179	0.719036
	0.672705			0.291421	0.211874					0.291421	0.80543		-3.25781	3.60767	0.999999
	0.418579			0.672705	0.0675296					0.672705	0.999998		-1.13519	-3.03521	0.182178
	0.210746			0.418579	0.0880286					0.418579	0.771669		-5.24313	1.00016	0.250673
	0.629817			0.210746	0.435534					0.210746	0.999968		-1.45009	-1.49444	0.144189
	0.479589			0.629817	0.240838					0.629817	1		3.45198	-0.122004	0.339682
	0.0660588			0.479589	0.248022					0.479589	0.960288		-1.6934	-1.96067	0.275301
	0.0793432			0.0660588	0.0558403					0.0660588			-0.459135	-1.45567	0.09511
	0.651897			0.0793432	0.592622					0.0793432			-0.197904	-3.47137	0.348915
	0.706053			0.651897	0.637475					0.651897			4.50753	-0.261114	0.651123
	0.339682			0.706053	0.0500841					0.706053	0.978043		-2.16495	0.799144	0.0413186
	0.102793			0.339682	0.239224					0.339682	0.995887		-0.898559	-1.12888	0.384266
	0.0981703			0.102793	0.175344					0.102793	0.313863		-5.77301	1.20065	0.22208
	0.00904938			0.0981703	0.29135					0.0981703	0.175092		0.698378	0.539958	0.117706
	0.08614			0.00904938	0.479692					0.00904938	0.818924		-0.0263933	-1.58799	0.308759
	0.135006			0.08614	0.352877					0.08614	0.976075		-5.87825	1.01591	0.467416
	0.0534143			0.135006	0.378091					0.135006	0.69286		-1.98738	-2.38134	0.308776
	0.0832943			0.0534143	0.0516879					0.0534143	0.432682		3.87285	-1.01978	0.958312
	0.0256908			0.0832943	0.0380649					0.0832943	0.768347		2.9153	0.515541	0.102793
	0.148797			0.0256908	0.318612					0.0256908	0.536944		-1.18176	1.42617	0.0981703
	0.119308			0.148797	0.0825745					0.148797	0.217434		-4.58979	1.97124	0.519866
	0.0878294			0.119308	0.179257					0.119308	0.596938		-0.0155248	1.36547	0.35136
	0.44609			0.0878294	0.0550728					0.0878294	0.332869		7.23871	1.02094	0.818924
	0.139997			0.44609	0.0827484					0.44609	0.514033		4.30632	-0.0732765	0.999093
	0.69766			0.139997	0.127014					0.139997	0.981268		-4.08103	0.253812	0.390289
	0.0139532			0.69766	0.112128					0.69766	0.0149499		-2.53934	2.58652	0.896395
	0.0549535			0.0139532	0.0336736					0.0139532	0.947586		-3.0328	1.26643	0.222691
	0.504456			0.0549535	0.153057					0.0549535	0.172499		-1.2917	-1.54797	0.509205
	0.00453723			0.504456	0.2739					0.504456	0.200266		-2.40656	1.42042	0.0521843
	0			0.00453723	0.222916					0.00453723	0.933379		3.65359	0.289945	0.265758
	0.309218			0	0.103858					0	0.936345		-1.35551	1.6983	0.00904938
	0.202793			0.309218	0.241123					0.309218	0.932633		-3.18489	-0.183203	0.0573817
	0.119			0.202793	0.829404					0.202793	0.813512		4.94616	-0.254222	0.674304
	0.85782			0.119	0.611096					0.119	0.458078		0.429743	-0.278941	0.0871803
	0.0292388			0.85782	0.393342					0.85782	0.246453		-0.48591	2.01974	0.0514028
	0.206628			0.0292388	0.112163					0.0292388	0.517152		-0.102167	-0.815108	0.36023
	0.627149			0.206628	0.107157					0.206628	0.787556		-0.461053	1.11517	0.08614
	0.721371			0.627149	0.0305456					0.627149	0.710505		-3.78901	-0.504021	0.44442
	0.530047			0.721371	0.0708805					0.721371	0.738257		-0.883407	1.1988	0.135006
	0.492798			0.530047	0.437236					0.530047	0.0701882		-5.93817	1.43715	0.16621
	0.0774304			0.492798	0.149982					0.492798	0.771188		-3.07112	3.3695	0.999925
	0.122918			0.0774304	0.264506					0.0774304	0.994839		4.53293	-0.967469	0.966963
	0.052554			0.122918	0.0973189					0.122918	0.298822		-0.604917	-0.749557	0.182335
	0.0520342			0.052554	0.982484					0.052554	0.946008		0.456535	0.932265	0.308667
	0.0338827			0.0520342	0.349233					0.0520342	0.908793		-3.1105	-1.70361	0.0700393
	0.996124			0.0338827	0.311705					0.0338827	0.670871		5.79886	1.31	0.976075
	0.0224917			0.996124	0.730527					0.996124	0.63392		-0.389446	-1.42668	0.376794
	0.409018			0.0224917	0.209038					0.0224917	0.623107		0.155225	-1.63411	0.0195618
	0.600887			0.409018	0.104088					0.409018	0.942997		-4.05521	2.93023	0.999418
	0.690389			0.600887	0.31789					0.600887	0.997035		5.11473	-0.426639	0.978628
	0.467088			0.690389	0.682322					0.690389	0.629371		-2.98666	-1.53689	0.0111133
	0.892157			0.467088	0.60055					0.467088	0.975451		-2.99521	0.344917	0.0534143
	0.410912			0.892157	0.120921					0.892157	0.626601		4.62482	0.159871	0.757589
	0.0992387			0.410912	0.052983					0.410912	0.997921		-5.99754	1.44043	0.164566
	0.534208			0.0992387	0.0319323					0.0992387	0.963006		4.81798	0.195277	0.633868
	0.0791214			0.534208	0.0480781					0.534208	0.673907		-2.43267	-0.370244	0.287793
	0.227279			0.0791214	0.421929					0.0791214	0.420393		-1.12677	-1.10876	0.0832943
	0.00997246			0.227279	0.65607					0.227279	0.431341		4.64075	-0.207258	0.787371
	0.0826712			0.00997246	0.833655					0.00997246	0.749888		-0.459064	-3.40181	0.109864
	0.0156524			0.0826712	0.0689576					0.0826712	0.999954		-4.14585	0.733987	0.171314
	0.00511651			0.0156524	0.0123812					0.0156524	0.969852		7.23128	1.33418	0.936345
	0.124051			0.00511651	0.505232					0.00511651	0.701241		-2.68144	2.58761	0.878031
	0.149993			0.124051	0.226426					0.124051	0.865709		-2.99216	-1.30816	0.0327345
	0.120092			0.149993	0.444126					0.149993	0.959789		-1.18003	-1.7806	0.0548847
	0.0930231			0.120092	0.204145					0.120092	0.933787		0.91547	0.170039	0.0256908
	0.156381			0.0930231	0.316916					0.0930231	0.752374		-3.40504	1.4065	0.192277
	0.107729			0.156381	0.888145					0.156381	0.453771		4.45607	-0.615163	0.846164
	0.0796403			0.107729	0.130676					0.107729	0.988239		5.92902	1.11938	0.69286
	0.085544			0.0796403	0.0822325					0.0796403	0.622645		-0.115766	0.926391	0.312794
	0.202374			0.085544	0.0671145					0.085544	0.579143		-2.24938	-0.514765	0.148797
	0.442789			0.202374	0.419853					0.202374	0.945765		-2.59803	-1.48755	0.0240331
	0.0030979			0.442789	0.116124					0.442789	0.991182		-0.0278458	-3.19657	0.47537
	0.788302			0.0030979	0.236905					0.0030979			3.57888	-0.311138	0.861359
	0.717626			0.788302	0.186227					0.788302			-2.6554	-0.962949	0.218103
	0.170018			0.717626	0.653193					0.717626			-4.20964	1.30464	0.156468
	0.0926973			0.170018	0.60225					0.170018			7.4917	1.40641	0.244098
	0.449746			0.0926973						0.0926973			-2.43597	0.440525	0.119308
	0.216983			0.449746						0.449746			-2.87679	0.48781	0.0878294
	0.39138			0.216983						0.216983			8.38373	0.35346	0.969852
	0.0698844			0.39138						0.39138			6.22491	1.26937	0.184725
	0.137617			0.0698844						0.0698844			4.64984	-0.307758	0.93493
	0.143673			0.137617						0.137617			-1.71769	-1.56651	0.211874
	0.0367391			0.143673						0.143673			-5.47962	1.41226	0.0920595
	0.81249			0.0367391						0.0367391			-2.30035	2.32025	0.310115
	0.291668			0.81249						0.81249			-4.49309	0.987732	0.0959298
	0.0029354			0.291668						0.291668			-2.05609	2.32778	0.44609
	0.699336			0.0029354						0.0029354			-2.82805	1.49951	0.139997
	0.265642			0.699336						0.699336			-0.747933	-2.4751	0.0675296
	0.114239			0.265642						0.265642			-2.16795	2.13257	0.69766
	0.141062			0.114239						0.114239			4.28393	-0.977084	0.991265
	0.137669			0.141062						0.141062			-0.625342	-0.660188	0.218838
	0.0491058			0.137669						0.137669			-1.57788	0.834117	0.0139532
	0.024131			0.0491058						0.0491058			-1.14811	-1.0896	0.0880286
	0.564403			0.024131						0.024131			-1.97094	-1.79587	0.435534
	0.660318			0.564403						0.564403			0.802024	0.735575	0.433894
	0.272324			0.660318						0.660318			0.375939	-2.31523	0.240838
	0.0841658			0.272324						0.272324			-0.89875	1.39425	0.0789739
	0.130999			0.0841658						0.0841658			7.50041	0.239872	0.517152
	0.129493			0.130999						0.130999			-3.45506	-0.421713	0.248022
	0.47477			0.129493						0.129493			-2.77765	2.10448	0.878813
	0.341858			0.47477						0.47477			4.00239	-0.847291	0.921301
	0.241354			0.341858						0.341858			0.0442148	-3.48512	0.0558403
	0.153619												4.79537	0.306817	0.887219
	0.105764												-3.48215	0.507237	0.232484
	0.182178									0.241354			-2.62269	-0.0295512	0.0549535
	0.09511									0.153619			5.11924	0.283083	0.939676
	0.308759									0.105764			3.34146	0.672385	0.504456
	0.308776									0.182178			1.68792	-1.51014	0.938314
	0.0871803									0.09511			7.89569	1.18644	0.701241
	0.36023									0.308759			5.3252	1.52959	0.172499
	0.0700393									0.308776			-3.18618	0.827306	0.0219686
	0.376794									0.0871803			-1.49512	0.476609	0.00453723
	0.0111133									0.36023			-0.832073	-2.69603	0.592622
	0.0327345									0.0700393			-0.94603	-2.63665	0.637475
	0.218838									0.376794			-0.0688852	-2.24755	0.0500841
	0.229578									0.0111133			7.89141	0.228396	0.239224
	0.679874									0.0327345			-2.79518	-0.365429	0
	0.370928									0.218838			0.433857	-2.91922	0.175344
	0.342739									0.229578			-0.89041	-0.854874	0.0957437
	0.0697114									0.679874			-1.86752	-0.0762341	0.309218
	0.221281									0.370928			-1.17163	-2.91537	0.29135
	0.0144754									0.342739			-0.0260962	-2.93059	0.479692
	0.0728964									0.0697114			-0.102394	0.671915	0.39584
	0.225309									0.221281			1.32917	-1.71886	0.352877
	0.0454536									0.0144754			3.48289	-0.439196	0.0654277
	0.110013									0.0728964			-6.03012	1.40854	0.143914
	0.0332893									0.225309			-2.69011	2.93727	0.995579
	0.982534									0.0454536			-2.69064	0.273363	0.202793
	0.262575									0.110013			6.20166	1.25797	0.200266
	0.141412									0.0332893			-3.54562	-0.684769	0.378091
	0.0273494									0.982534			0.885402	0.23698	0.0621963
	0.447514									0.262575			3.74688	-0.687016	0.27813
	0.0302179									0.141412			-3.57397	1.35633	0.310295
	0.999419									0.0273494			0.564597	-0.975461	0.324157
	0.158362									0.447514			-2.11762	-1.29236	0.0516879
	0.0887664									0.0302179			-1.00365	-2.99142	0.0380649
	0.999951									0.999419			-5.58193	1.40033	0.414126
	0.0393428									0.158362			-0.253338	-2.21964	0.318612
	0.183458									0.0887664			-1.32475	-0.600621	0.0825745
	0.0015164									0.999951			-0.240715	1.37966	0.119
	0.798924									0.0393428			-5.23527	1.43764	0.479903
	0.0878848									0.183458			-0.847007	-3.14723	0.304801
	0									0.0015164			7.09923	0.81779	0.432682
	0.275301									0.798924			0.517516	0.838846	0.142307
	0.348915									0.0878848			-5.44578	0.612017	0.0872556
	0.509205									0			-0.78012	-0.527085	0.030115
	0.44442									0.275301			-2.8827	1.09139	0.0076494
	0.0195618									0.348915			0.284504	0.954309	0.427743
	0.287793									0.509205			-2.42092	-0.841061	0.00822577
	0.938314									0.44442			-3.14527	2.19232	0.763326
	0.0957437									0.0195618			-0.736592	-2.47899	0.103724
	0.324157									0.287793			-1.62357	-1.60517	0.179257
	0.304801									0.938314			1.88086	-0.70416	0.243937
	0.030115									0.0957437			-0.868262	1.1835	0.918004
	0.00822577									0.324157			-1.0741	-1.01363	0.0550728
	0.763326									0.304801			4.45843	-1.07077	0.506522
	0.103724									0.030115			-0.160487	-0.821057	0.229578
	0.243937									0.00822577			-4.00664	1.09054	0.423162
	0.0718511									0.763326			-1.57219	-0.542141	0.0827484
	0.372665									0.103724			4.79184	-0.574178	0.881263
	0.0423475									0.243937			-0.274352	-3.28227	0.127014
	0.0229348									0.0718511			-5.8738	1.2232	0.277363
	0.122493									0.372665			-0.890929	-1.07012	0.112128
	0.0606084									0.0423475			5.08021	-0.129217	0.905495
	0.0453973									0.0229348			0.696932	-0.343583	0.0336736
	0.301083									0.122493			-3.93329	2.98569	0.999255
	0.358843									0.0606084			-5.10949	1.40998	0.480077
	0.101218									0.0453973			-0.0465511	-2.91479	0.153057
	0.287663									0.301083			-3.51702	-1.07187	0.0718511
	0.185948									0.358843			-2.92237	1.56755	0.535159
	0.449305									0.101218			-1.40446	-2.54618	0.2739
	0.327764									0.287663			-0.165764	-3.04167	0.222916
	0.124531									0.185948			-5.18386	1.77328	0.452433
	0.118111									0.449305			-2.28748	2.31342	0.80543
	0.268443									0.327764			-2.56519	0.436727	0.85782
	0.00221574									0.124531			4.76651	0.362935	0.85493
	0.023748									0.118111			-1.03251	0.923743	0.0292388
	0.208258									0.268443			0.15613	-1.8812	0.103858
	0.146177									0.00221574			0.701349	0.417594	0.216016
	0.35094									0.023748			7.87262	1.21042	0.206628
	0.0716524									0.208258			0.730022	-0.415419	0.241123
	0.231421									0.146177			-5.20721	0.802356	0.0823771
	0.202254									0.35094			4.14931	0.23078	0.854375
	0.952505									0.0716524			0.316321	0.803152	0.117831
	0.654017									0.231421			8.42176	0.674225	0.865709
	0.449984									0.202254			-1.87315	0.267957	0.627149
	0.00876072									0.952505			-2.52031	-0.140459	0.721371
	0.508558									0.654017			-5.27768	0.839201	0.153322
	0.126157									0.449984			-4.23715	1.99237	0.80579
	0.179489									0.00876072			4.56331	0.475701	0.756659
	0.517728									0.508558			-3.50148	-0.314456	0.829404
	0.700909									0.126157			-5.70904	1.49905	0.106048
	0.205198									0.179489			6.80974	0.365176	0.623107
	0.262409									0.517728			-2.48994	0.760412	0.530047
	0.999917									0.700909			-2.25993	-1.94431	0.611096
	0.537742									0.205198			-3.57452	1.71053	0.19277
	0.122184									0.262409			0.994394	-8.58e-05	0.492798
	0.00101277									0.999917			-3.05694	3.83928	0.999998
	0.01547									0.537742			0.607048	-1.34074	0.372665
	0.235692									0.122184			-1.78599	-0.99924	0.393342
	0.0884507									0.00101277			4.08058	-0.853151	0.820431
	0.238072									0.01547			-2.93228	-1.29936	0.679874
	0.00578744									0.235692			-1.96508	0.0784152	0.0774304
	0.0344037									0.0884507			4.80086	-0.667222	0.444504
	0.0309795									0.238072			-3.04413	1.15858	0.122918
	0.285976									0.00578744			5.64374	1.2531	0.768347
	0.0262363									0.0344037			-1.19552	-3.04585	0.0423475
	0.148598									0.0309795			0.0966016	0.0666941	0.528072
	0.243994									0.285976			-3.74945	0.152385	0.670202
	0.144189									0.0262363			-3.00332	1.03462	0.0454852
	0.384266									0.148598			-5.67224	0.971383	0.0694237
	0.182335									0.243994			-1.5539	1.90964	0.052554
	0.109864									0.144189			-0.302797	-0.490477	0.0229348
	0.0548847									0.384266			-0.10782	-3.67463	0.112163
	0.0240331									0.182335			0.205292	-3.09209	0.107157
	0.47537									0.109864			0.379728	-2.34079	0.0305456
	0.218103									0.0548847			-2.89078	0.244886	0.0516853
	0.211874									0.0240331			-0.465111	-1.80943	0.122493
	0.0675296									0.47537			-1.6991	-0.552125	0.0520342
	0.0880286									0.218103			1.21055	-0.734965	0.195382
	0.435534									0.211874			4.90965	-0.39688	0.772901
	0.240838									0.0675296			4.0056	0.503245	0.787141
	0.248022									0.0880286			-5.44638	1.10263	0.229359
	0.0558403									0.435534			-0.503786	-1.33329	0.0708805
	0.592622									0.240838			-0.0193476	-3.19052	0.437236
	0.637475									0.248022			-1.44802	-2.31751	0.0606084
	0.0500841									0.0558403			-1.27656	-2.78646	0.149982
	0.239224									0.592622			-0.550737	-1.80658	0.264506
	0.175344									0.637475			-3.75518	0.697295	0.0338827
	0.29135									0.0500841			7.86888	0.580072	0.787556
	0.479692									0.239224			3.68082	-0.923139	0.868454
	0.352877									0.175344			7.2137	0.0792246	0.959789
	0.378091									0.29135			2.70968	0.193802	0.233266
	0.0516879									0.479692			-2.76374	-1.4998	0.0453973
	0.0380649									0.352877			-1.56433	1.41776	0.122346
	0.318612									0.378091			-2.9717	3.8005	0.996124
	0.0825745									0.0516879			6.24261	1.29524	0.536944
	0.179257									0.0380649			1.36876	-1.30138	0.370928
	0.0550728									0.318612			-2.05518	1.17054	0.204974
	0.0827484									0.0825745			-1.23326	0.102906	0.0224917
	0.127014									0.179257			-2.04249	-1.29932	0.0973189
	0.112128									0.0550728			7.22299	0.946934	0.933787
	0.0336736									0.0827484			-2.31054	-0.057501	0.409018
	0.153057									0.127014			-6.03781	1.17873	0.301083
	0.2739									0.112128			-1.02731	-2.3628	0.982484
	0.222916									0.0336736			-3.14888	0.929624	0.274024
	0.103858									0.153057			-0.210751	-0.30666	0.342739
	0.241123									0.2739			-3.04125	0.808185	0.451883
	0.829404									0.222916			-0.864816	-0.319466	0.47138
	0.611096									0.103858			3.92352	0.521947	0.600887
	0.393342									0.241123			-0.960231	0.433082	0.690389
	0.112163									0.829404			-0.471022	0.637986	0.467088
	0.107157									0.611096			7.6892	-0.0416052	0.752374
	0.0305456									0.393342			-3.32355	1.57528	0.131367
	0.0708805									0.112163			7.81681	1.12851	0.453771
	0.437236									0.107157			-0.699385	1.62016	0.1855
	0.149982									0.0305456			-2.82158	3.96455	0.89313
	0.264506									0.0708805			8.18963	0.65365	0.988239
	0.0973189									0.437236			-5.1901	0.620588	0.195048
	0.982484									0.149982			0.868441	-0.0291991	0.892157
	0.349233									0.264506			-1.82512	0.240546	0.410912
	0.311705									0.0973189			-1.89597	0.788085	0.0992387
	0.730527									0.982484			-1.58175	-2.5404	0.349233
	0.209038									0.349233			5.07075	1.11826	0.622645
	0.104088									0.311705			-4.70093	1.79373	0.783385
	0.31789									0.730527			-0.367874	1.97203	0.0072197
	0.682322									0.209038			-1.34395	0.0988062	0.534208
	0.60055									0.104088			7.00556	0.782437	0.311705
	0.120921									0.31789			7.14184	0.896254	0.217434
	0.052983									0.682322			-3.7635	1.07325	0.28968
	0.0319323									0.60055			6.95083	1.29755	0.596938
	0.0480781									0.120921			-3.33335	0.580844	0.0791214
	0.421929									0.052983			-0.266335	1.85285	0.227279
	0.65607									0.0319323			4.47217	-0.695243	0.944978
	0.833655									0.0480781			8.47242	0.565811	0.942997
	0.0689576									0.421929			-0.240889	-2.23227	0.730527
	0.0123812									0.65607			-2.52581	0.0222273	0.183736
	0.505232									0.833655			-3.89499	-0.754067	0.0697114
	0.226426									0.0689576			4.72699	0.428336	0.724377
	0.444126									0.0123812			-2.15904	1.36072	0.348953
	0.204145									0.505232			8.37918	0.401561	0.997035
	0.316916									0.226426			3.75708	0.490268	0.630766
	0.888145									0.444126			-3.79821	-0.308145	0.00997246
	0.130676									0.204145			4.11423	-1.28899	0.931715
	0.0822325									0.316916			7.45889	1.45841	0.710505
	0.0671145									0.888145			-0.812241	-2.81406	0.209038
	0.419853									0.130676			-1.95987	1.62381	0.23282
	0.116124									0.0822325			8.56059	0.29833	0.629371
	0.236905									0.0671145			-2.63242	0.0174785	0.0826712
	0.186227									0.419853			-3.31698	-1.11452	0.104088
	0.653193									0.116124			-0.315061	-2.93078	0.31789
	0.60225									0.236905			-5.37405	1.77838	0.975784
	0.940905									0.186227			-2.90166	-0.167081	0.0862493
	0.510657									0.653193			0.354111	-3.51597	0.682322
	0.846164									0.60225			3.57659	-0.304107	0.971
	0.27813												7.10612	0.548129	0.738257
	0.444504												0.216014	-0.123094	0.221281
	0.959531												0.755458	-1.85375	0.60055
	0.922688												-0.866248	1.93577	0.125461
	0.868448												8.16224	0.740781	0.0701882
	0.982983												-2.6371	-0.686204	0.0156524
	0.736635												3.9863	-1.07737	0.956879
	0.651123												-1.98091	2.13651	0.00511651
	0.978628												5.55198	1.41736	0.313863
	0.633868												4.39044	-0.753915	0.981633
	0.772901												6.99911	1.2444	0.332869
	0.944978												-0.601403	-0.770543	0.120921
	0.679645												7.07537	0.576801	0.771188
	0.951441												5.263	1.50843	0.978043
	0.865412												-3.49052	1.45216	0
	0.853637												-2.37376	0.803995	0.124051
	0.817594												1.87572	-0.0714314	0.791112
	0.335597												-2.49057	-1.94767	0.358843
	0.926566												-1.03289	0.527123	0.149993
	0.828122												8.24424	0.375671	0.579143
	0.471952												2.17504	-0.785557	0.120092
	0.892861												-5.71855	1.50964	0.158542
	0.579293												-0.0130633	1.59783	0.0737432
	0.999093												-0.475762	1.45848	0.0701667
	0.265758												-1.46238	1.30681	0.0930231
	0.674304												0.399122	-0.351359	0.101218
	0.966963												-1.72408	1.71641	0.0127425
	0.757589												0.342479	0.465851	0.462666
	0.787371												-2.94937	-0.940521	0.052983
	0.93493												-1.49169	-0.505763	0.156381
	0.887219												-1.17184	-1.55083	0.0319323
	0.939676												5.33394	1.28419	0.175092
	0.881263												-0.615453	0.516493	0.268718
	0.905495												-1.69344	-1.30453	0.0480781
	0.85493												-2.13288	-1.92384	0.287663
	0.854375												3.64906	-0.165479	0.953991
	0.756659												8.29339	0.752185	0.975451
	0.787141												-2.69235	-1.07636	0.421929
	0.724377												1.89682	-1.35344	0.185948
	0.630766												0.196661	-2.63529	0.65607
	0.58633												-1.74498	-0.643842	0.160101
	0.583169												-0.0893969	-3.50841	0.833655
	0.866853												-0.798607	-3.34745	0.449305
	0.621573												-3.69614	0.758822	0.0144754
	0.999974												-3.52446	-0.25793	0.327764
	0.99029												0.194764	-2.86254	0.0689576
	0.701586												-2.25362	0.607746	0.107729
	0.783385												-5.57775	1.60196	0.269342
	0.135489												-3.88552	0.422713	0.038725
	0.499631												0.379007	-0.946335	0.0728964
	0.958022												-1.0944	1.28147	0.181032
	0.190896												-1.87798	0.309633	0.0796403
	0.22208												-1.3692	0.391505	0.085544
	0.0920595												-2.0412	0.496354	0.202374
	0.414126												-5.22219	1.03313	0.135489
	0.277363												-0.168191	1.64345	0.22104
	0.106048												-1.19504	0.486526	0.442789
	0.975784												1.07925	0.681671	0.0030979
	0.269342												-0.855113	0.193151	0.788302
	0.288618												-0.0594071	-1.25259	0.225309
	0.132795												-2.341	1.08556	0.717626
	0.310115												4.48992	0.292073	0.58633
	0.878813												-1.27135	-0.732747	0.0454536
	0.999959												-2.82663	0.646652	0.264036
	0.896395												5.50412	0.151441	0.583169
	0.878031												3.66164	-0.678292	0.84991
	0.89313												8.03583	1.11012	0.994839
	0.998714												-2.60214	0.301003	0.170018
	0.999999												-0.0095343	-0.828219	0.124531
	0.999925												0.158281	1.3195	0.254097
	0.995579												-0.748442	-2.16894	0.110013
	0.80543												-2.40302	2.28927	0.771669
	0.999998												-1.63547	0.0267282	0.0926973
	0.771669												6.90848	0.507663	0.298822
	0.999968												6.85998	0.645348	0.933379
	1												-3.83696	1.2157	0.449746
	0.960288												0.924146	0.517335	0.216983
	0.818924												8.07758	1.26799	0.945765
	0.976075												-3.2126	-1.08837	0.118111
	0.69286												-2.56933	-0.284128	0.39138
	0.432682												-5.65966	1.59746	0.0216084
	0.768347												0.163684	-1.49809	0.0332893
	0.536944												-4.04312	0.673413	0.231945
	0.217434												-1.2112	1.20948	0.0485531
	0.596938												8.28067	0.427325	0.626601
	0.332869												-5.60534	1.07646	0.288618
	0.514033												-3.1394	0.43824	0.0698844
	0.981268												7.78491	1.34499	0.946008
	0.0149499												-0.257382	-1.7873	0.268443
	0.947586												-6.0919	1.27962	0.463436
	0.172499												0.540339	-2.09645	0.00221574
	0.200266												-3.21043	0.39454	0.137617
	0.933379												-2.82986	3.69416	0.982534
	0.813512												-2.14994	0.60482	0.143673
	0.458078												-0.272437	-1.06366	0.023748
	0.246453												-2.96946	-0.745286	0.208258
	0.517152												2.13835	-1.05352	0.146177
	0.787556												4.57394	0.0337935	0.866853
	0.710505												-0.0467605	-2.93899	0.0123812
	0.738257												3.57144	-0.528352	0.612418
	0.0701882												-3.90867	0.906654	0.0367391
	0.771188												-1.3664	0.228924	0.109713
	0.994839												1.34272	-1.58205	0.505232
	0.298822												-1.17533	-2.79154	0.262575
	0.946008												-3.14365	3.66413	0.81249
	0.908793												-0.0161604	0.287658	0.291668
	0.670871												8.42982	0.398261	0.991182
	0.63392												0.216934	-3.37968	0.226426
	0.623107												-1.64421	0.302267	0.0029354
	0.942997												-1.7575	1.46593	0.0822103
	0.997035												5.36754	1.33911	0.995887
	0.629371												4.44962	0.342139	0.621573
	0.975451												-2.17236	-0.205791	0.699336
	0.626601												-1.70491	-2.4777	0.444126
	0.997921												4.0754	-1.24792	0.935653
	0.963006												8.07681	0.227619	0.908793
	0.673907												-0.321033	-2.23096	0.204145
	0.420393												-2.14524	-1.24133	0.316916
	0.431341												-5.6166	0.949491	0.200701
	0.749888												-2.59905	0.876548	0.265642
	0.999954												-2.35522	0.0471931	0.114239
	0.969852												-5.92125	1.15823	0.147426
	0.701241												-3.6223	-0.0463524	0.141062
	0.865709												2.07018	-1.01988	0.888145
	0.959789												-3.6147	0.329245	0.137669
	0.933787												4.74832	-0.192016	0.999974
	0.752374												4.19332	-0.68753	0.99029
	0.453771												-0.122747	-3.1536	0.130676
	0.988239												6.97004	1.34293	0.514033
	0.622645												-1.94124	1.63952	0.661532
	0.579143												-0.68237	-1.10319	0.0822325
	0.945765												-0.601371	0.170171	0.0491058
	0.991182												-0.55912	-3.34616	0.35094
													0.89902	0.40507	0.710272
													-2.646	1.09629	0.024131
													0.61462	-2.28557	0.141412
													-2.94441	0.764588	0.354122
													-1.93429	1.96151	0.564403
													-3.1413	3.54225	0.999968
													0.604189	-2.48024	0.0671145
													0.164719	-2.39552	0.0273494
													-3.17815	3.73532	1
													-5.70448	0.857865	0.227367
													-2.77922	1.43574	0.29147
													-2.79825	2.74722	0.998714
													-1.85346	-2.21157	0.419853
													-0.789633	1.02652	0.660318
													0.713147	-2.66523	0.116124
													4.24047	0.785148	0.701586
													-5.63369	1.39674	0.132795
													-2.25353	1.23182	0.272324
													0.529817	-1.06537	0.447514
													-2.84116	3.1971	0.960288
													-1.09899	1.40718	0.262898
													-2.02143	0.0235501	0.0841658
													-3.18257	0.648994	0.505758
													-3.82632	-0.692215	0.0716524
													-2.73337	1.42992	0.0613067
													0.103398	-0.847435	0.231421
													-0.448103	-3.19486	0.236905
													0.522318	-1.64534	0.202254
													-1.31118	0.891168	0.130999
													3.99215	-1.11327	0.974897
													-3.5324	1.97468	0.952505
													-2.36921	-0.752713	0.129493
													0.0705596	-1.99344	0.654017
													5.4216	1.1676	0.981268
													-1.91898	-1.1032	0.47477
													-3.11588	1.29857	0.14827
													7.01547	1.41299	0.0149499
													-1.08464	1.82233	0.138652
													-5.5154	1.54559	0.735022
													-0.325727	-1.71768	0.449984
													4.7891	-0.84592	0.959531
													-0.966771	0.259944	0.341858
													-0.561706	-3.24614	0.186227
													-2.25276	-1.66073	0.653193
													-1.61639	-1.60017	0.60225
													-0.362902	1.20748	0.829367

## Sheet: Figure 3
3a															Westerns
Clone #1
Days	No Dox			Dox
0	0	0	0	0	0	0
4	4.92481	5.91886	4.81378	2.58496	2.88264	2.49185
8	9.85555	10.2587	10.0806	3.75489	3.88264	3.07682
Clone #2
Days	No Dox			Dox
0	0	0	0	0	0	0
4	4.46761	5.26679	5	2.72792	3.22882	3.42626
8	8.85131	9.85924	9.62936	4.53528	4.68825	4.23362
3b
BRAF WT #2				BRAF V600E #1				BRAF V600E #2
siC		siLATS		siC		siLATS		siC		siLATS
no dox	dox	no dox	dox	no dox	dox	no dox	dox	no dox	dox	no dox	dox
1	0.867463	0.17395	0.229574	1	2.43941	0.0869744	0.0890374	1	2.09226	0.149833	0.205673
1	1.23313	0.157187	0.181439	1	2.78759	0.138271	0.265595	1	3.51904	0.105578	0.108595
1	1.00083	0.142605	0.116638	1	2.03754	0.0827753	0.101777	1	2.10289	0.119033	0.132761
1	1.1877	0.170921	0.150754	1	3.98164	0.228561	0.215452	1	1.66954	0.0813243	0.0612619
3c
	BRAF V600E #1						BRAF V600E #2
	siC		siC + ERKi		siLATS		siC		siC + ERKi		siLATS
dox:	-	+	-	+	-	+	-	+	-	+	-	+
	1	0.457692	1.27277	1.09979	1.50648	1.12389	1	0.660482	0.982861	0.986806	1.53398	1.34683
	1	0.697205	1.14713	1.13823	1.17327	1.0865	1	0.711673	0.9008	0.964181	0.994411	0.947542
	1	0.649031	1.07646	1.01321	1.13394	1.00829	1	0.520506	0.841769	0.815433	0.725214	0.881381
3d
	BRAF V600E #1
	DMSO	LATSi	DMSO	LATSi
dox:	-	-	+	+
	3.14803	2.28172	-0.076002	1.36668
	2.9992	2.32077	0.028292	2.07039
	4.31987	3.77852	1.09864	2.805
3e
BRAF V600E #1
EV	YAP-5SA
169.333	571.333
70.6667	535.667

## Sheet: Figure 4
4b			4c													Westerns
no dox	dox			BRAF V600E #1					BRAF V600E #2
90	75		drug	DMSO	DMSO	MEKi-1	ERKi	MEKi-2	DMSO	DMSO	MEKi-1	ERKi	MEKi-2
90	90		dox	-	+	+	+	+	-	+	+	+	+
85	85			1	4.05152	1.11318	1.18422	0.73645	1	2.36339	0.614497	0.78585	0.347482
130	85			1	5.00808	1.23533	1.07261	0.683445	1	3.08057	1.2248	0.519692	0.361965
65	100			1	4.28848	1.42963	1.39623	1.20325	1	3.86428	1.08053	0.690172	0.545296
225	45
65	60		4d
100	60			BRAF V600E #1			BRAF V600E #2
330	90		dox	-	+	+	-	+	+
40	75		time	0	8 h	24 h	0	8 h	24 h
50	65			1	1.38107	4.25734	1	2.0145	5.29696
100	75			1	1.73358	5.2436	1	1.49602	4.49639
50	80			1	1.20913	6.92912	1	1.20738	4.00895
40	55
45	50		4e
40	80			BRAF V600E #1			BRAF V600E #2
95	85		dox	-	+	-	-	+	-
530	65		HU	-	-	+	-	-	+
45	85			1	3.04476	0.337527	1	3.36034	0.553805
165	105			1	4.4764	0.650718	1	3.41297	0.537871
40	90			1	3.24186	0.368221	1	4.33044	0.602661
50	55
80	110		4f
55	65			BRAF V600E #1
60	55		dox	-	+
40	60			1	0.337415
135	65			1	0.139828
130	55			1	0.512251
60	55
45	75
225	115
40	55
30	125
40	150
50	90
90	150
50	80
40	70
60	90
70	155
40	140
50	240
60	760
40	700
50	440
50	865
70	295
50	660
40	500
60	280
40	50
50	105
50	60
40	70
50	80
40	50
40	80
40	50
50	50
30	110
110	70
60	60
30	130
20	50
40	70
50	60
50	120
150	110
60	60
70	70
90	80
40	50
40	60
70	40
60	90
60	70
50	80
80	50
40	70
50	240
70	40
50	70
90	70
	40
	40
	90
	50
	160
	110
	60
	940
	180
	230
	220
	480
	90
	410
	710
	350
	340
	420

## Sheet: Figure 5
4g				4j				4k
Days	Cre Negative	Lats1/2 -/-		Days Post Painting	Control	Depilated		Days Post Painting	Control										Depilated
43		1		0	0	0		0	0	0	0	0	0	0	0	0	0	0	0	0	0	0	0	0	0	0	0	0
49		1		21	0	0		21	0	0	0	0	0	0	0	0	0	0	0	0	0	0	0	0	0	0	0	0
71		1		35	20	70		35	0	0	0	0	0	0	0	0	0.5	0.5	0	0.5	0	0.5	0.5	0.5	0.5	0	0.5	0.5
77		1		42	80	90		42	0	0.5	0.5	0.5	0	0.5	3.8	0.5	0.5	4.3	0.5	2	1.5	2.3	1.7	0.5	3.1	0	2.3	5.2
85		1		49	100	100		49	0.5	0.5	1.9	1.6	0.5	3.8	6.5	2.7	2.4	6.2	0.5	3	2.7	2.9	2.8	8.3	6.8	7.6	2.8	5
85		1						61	0.5	2.4		1.7	1.6	4		5.6	2.9	4.9	3.8	5.9		3.9	3.8	7		7.5	2.6	7
92		1						69		5		2	1.9							7.2		4	4.7
212	0							75				2.4	2.6									4.3	5.3
154	0
212	0
212	0

## Sheet: Figure 6
6b					6f												Westerns
PTEN		p-S6/S6			Mel-ST	SK-MEL-5	A375	WM1552C	WM902B	WM983A	WM852	WM983B	1205Lu	WM793	451Lu
siC	siLATS1/2	siC	siLATS1/2		-36.5363	8.52742	-18.9713	-70.3489	-23.5323	-70.9466	-56.3915	-33.8054	-45.4163	-35.653	-19.3421
1	0.97335	1	1.00978		-28.2649	8.86311	-23.097	-69.1124	-20.4632	-68.6351	-59.9886	-34.3729	-48.3038	-32.7492	-10.3211
1	0.989724	1	0.877244		-29.9068	2.46554	-21.3312	-71.8919	-18.2906	-69.2154	-57.7482	-32.4881	-46.6652	-31.311	-20.9388
1	1.03368	1	1.05403
6c
EV	YAP-5SA	TAZ-4SA
1	0.938823	0.863778
1	0.965622	1.06518
6e
Weeks elapsed	EGFP	YAP S5A
6		1
6		1
6		1
6		1
7		1
7		1
8		1
8		0
8		0
8		0
8	0
8	0
8	0
8	0
8	0
8	0
8	0
8	0
8	0
8	0
8	0
8	0
8	0
8	0

## Sheet: Figure S1
S1a	siC			siYAP/TAZ			siC			siYAP/TAZ									Western
	rep 1	rep 2	rep 3	rep 1	rep 2	rep 3	rep 1	rep 2	rep 3	rep 1	rep 2	rep 3
CYR61	1	1	1	0.0327638	0.325549	0.284924	1	1	1	0.0457153	0.328841	0.328028
AMOTL2	1	1	1	0.00133173	0.527069	0.457003	1	1	1	0.00328294	0.445145	0.481731
S1b
HEK293A			Mel-ST					BJ
-	+		-	+	-	+		-	+
1	1.1762		1	0.930029	1	0.832852		1	1.10582
1	1.06659		1	1.34109	1	0.934348		1	0.729739
1	0.794114		1	1.43317	1	1.13625		1	0.967284
			1	1.15514
S1c							S1f				S1g
	Mel-ST							HEK293A BRAF V600E				Clone #1			Clone #2
dox	-	+	-	+			dox	-	+		dox	-	+	+	-	+	+
	1	0.954949	1	0.742602				1	2.81383		erki	-	-	+	-	-	+
	1	0.783448	1	1.25459				1	4.61085			1	1.53316	0.731133	1	1.60258	0.640075
	1	0.953801	1	1.05033				1	3.0466			1	1.50296	0.374823	1	1.38419	0.72456
			1	0.917207								1	2.13561	1.02352	1	2.14981	0.841645
								BJ BRAF V600E
S1d		Clone #1		Clone #2			dox	-	+
	dox	-	+	-	+			1	2.95314
CYR61	rep 1	1	0.78674	1	0.405299			1	2.79491
	rep 2	1	0.654013	1	0.642245			1	2.76091
	rep 3	1	0.933623	1	0.709191
AMOTL2	rep 1	1	0.809842	1	0.957311
	rep 2	1	0.808473	1	0.916046
	rep 3	1	0.925606	1	0.956214
S1e
	Clone #1		Clone #2
dox	-	+	-	+
	0.996256	0.920396	0.463231	1.5601
	1.06757	0.562275	1.0966	0.974151
	0.758662	0.944026	0.889187	0.907663
	0.994489	0.850565	0.88679	1.414
	1.19645	0.68109	1.3432	0.69954
	1.42875	1.07762	0.935899	0.778162
	0.731293	1.11753	0.732773	0.638012
	1.03939	0.880418	1.59621	0.960474
	1.16834	1.4227	0.629783	0.661789
	1.05942	0.897892	0.937056	0.673279
	1.27533	0.681787	1.31898	0.825688
	0.97526	0.667459	0.626653	0.968701
	1.56026	1.13019	0.705613	0.847623
	0.875618	0.990426	1.0071	0.550265
	0.977771	0.888381	0.671657	1.05063
	1.18778	1.03618	0.727059	0.654742
	1.13709	0.843662	0.807349	0.809106
	1.0191	1.0997	0.819438	1.01637
	1.04886	1.21377	0.903792	0.868011
	1.48535	0.563208	1.09212	0.58345
	1.09876	1.0727	1.7548	1.2796
	1.64151	1.1217	1.24186	0.67837
	1.11746	0.847315	1.04229	0.88279
	1.68902	1.23577	0.818957	0.840111
	0.999299	1.36175	0.66421	0.764823
	1.00688	0.97066	0.758852	0.624054
	0.839354	1.15335	0.98086	0.947842
	0.910616	1.01565	0.932217	0.88579
	1.3203	0.703145	2.35484	1.08281
	0.649151	1.03905	1.02334	0.838655
	0.725181	0.682051	1.37541	0.871998
	0.609089	1.16291	0.97855	0.720054
	1.3698	0.747371	0.91393	1.40742
	0.646751	1.12514	0.564466	0.784323
	0.873662	0.75113	0.763549	0.975681
	0.723122	0.949712	0.672196	0.874992
	0.728485	1.00115	1.05037	1.17963
	0.798649	1.0614	1.01666	0.87656
	0.909449	1.01454	0.730603	1.92302
	0.720946	0.592505	1.1233	0.779203
	1.14094	0.894405	0.862282	0.603751
	1.52929	0.762723	0.877415	0.864537
	0.745966	0.887872	1.47725	0.849643
	1.07654	1.06362	1.04097	0.630764
	1.11164	1.1154	0.750863	1.6495
	1.03996	0.671607	0.490139	0.820214
	1.17829	0.765442	1.0198	0.647445
	0.688185	1.06037	1.0453	0.720753
	0.749788	1.21106	1.19925	0.906731
	0.866576	1.59034	1.01722	0.912441
	1.00441	0.92199	0.870246	1.10474
	0.989199	1.02078	0.942262	0.485541
	0.650881	0.766816	0.990212	0.744554
	0.656428	1.2874	0.811076	0.958331
	1.04941	0.774667	0.666678	0.750736
	1.65953	0.789714	0.639159	1.12598
	0.598124	0.982518	0.936603	1.03109
	0.743186	1.13795	1.19954	0.811832
	0.848414	1.29964	0.635937	0.957681
	1.6362	0.70693	0.681433	1.39641
	0.980959	1.33892	0.534647	0.44037
	1.01966	1.45628	1.11725	1.00096
	0.94556	1.011	0.80497	1.4596
	1.01393	2.69368	0.728808	0.733446
	1.22043	0.769271	1.21792	1.06679
	1.0245	1.06671	1.50616	0.983191
	1.08735	0.856996	0.774292	0.67592
	0.892407	0.900039	0.499477	1.20241
	0.73486	0.700246	0.696463	0.839894
	0.976345	0.950197	0.978743	0.733301
	0.717124	0.653445	0.774961	0.726682
	0.964029	0.647546	0.691643	0.94847
	1.01312	0.724149	0.839535	0.94163
	1.16347	0.690806	0.852158	0.521475
	0.910832	1.09205	0.968047	1.09647
	0.978954	0.515945	3.49623	0.665491
	1.1983	0.768412	1.06966	1.06456
	0.908131	1.09323	2.95848	1.34722
	1.05555	0.812655	1.07738	0.855511
	0.912624	1.04771	3.36607	0.940221
	0.683488	1.13142	0.715588	1.26914
	0.77691	0.944537	0.732131	0.95926
	0.813142	1.05273	0.799376	1.747
	0.961222	1.09332	0.900126	0.748545
	0.705359	1.30168	1.65071	1.03997
	1.68054	0.889487	0.90559	1.39185
	1.20645	0.78682	1.15183	0.785368
	1.41629	0.811364	0.847205	0.62429
	0.977056	0.915329	1.18863	0.98019
	1.2012	0.942718	0.592146	0.635167
	0.873031	0.684466	0.762044	1.31802
	0.916011	0.864565	1.13012	0.611142
	0.77721	0.968457	0.835574	1.23938
	0.516178	2.00658	0.947635	1.63156
	0.87851	1.11601	1.11409	0.540503
	1.04888	1.88495	0.953474	0.700908
	0.95284	1.04463	0.919953	1.1656
	1.07173	0.754933	0.998667	0.758679
	0.658157	1.74312	0.735094	0.816546
	0.813024	1.12193	1.11933	1.35509
	0.8486	0.982554	0.901891	0.667705
	0.968638	1.20376	0.847	0.608518
	0.9594	1.19418	1.24265	0.706582
	1.00801	0.572285	1.08636	1.99603
	0.637958	0.633855	0.688155	0.729843
	0.657103	0.990524	0.934404	1.14517
	1.16063	1.06458	0.879442	0.938396
	0.978506	0.678101	0.926819	0.861928
	0.720515	0.705382	0.920325	0.723858
	1.17085	0.843327	1.00906	0.805
	2.04272	0.672296	0.611842	0.722012
	0.878231	0.617543	0.894445	1.27454
	0.896732	1.48099	1.99664	0.923003
	1.04048	0.855279	1.09053	0.914898
	0.625888	1.00838	1.13621	0.585809
	1.10644	0.561172	2.25602	0.834993
	0.823493	0.588831	0.946612	0.835001
	0.913407	1.0127	0.711852	0.819633
	0.512682	0.649333	0.623963	0.676615
	1.07579	0.823718	1.42633	1.02086
	0.721127	0.719969	0.788737	1.10438
	1.26486	1.10271	1.26891	0.856638
	1.11549	1.54905	1.46933	0.530127
	0.678548	0.805553	0.743453	0.739031
	1.05859	0.863561	0.953456	0.908901
	0.765561	0.703876	0.953841	0.797716
	0.647669	1.34709	1.08751	1.34731
	1.48271	0.595931	1.02332	1.29011
	1.15936	1.56219	0.89225	0.8607
	1.10161	0.673525	0.777082	0.63591
	0.442115	1.02173	1.27391	0.710324
	1.42673	0.978576	1.34614	0.575218
	0.556846	5.64307	0.767464	1.24364
	1.54242	5.11814	1.12803	0.723112
	1.55623	1.21045	0.893333	1.07404
	1.57891	0.792976	1.03042	1.01125
	0.808477	0.527891	0.761327	0.6807
	1.06496	1.24181	0.71603	0.860586
	0.972741	0.640825	0.811351	0.735522
	1.14225	1.09796	1.332	0.74205
	0.591676	0.746312	0.80082	0.771252
	0.475199	0.794453	1.51849	1.20107
	0.910924	0.907714	0.827511	1.67187
	1.0228	0.620628	0.942947	0.816653
	0.507328	0.724568	0.940453	1.10703
	1.5337	1.15698	1.69544	0.938638
	0.640564	0.924543	1.0733	0.908461
	1.15945	1.19359	0.857298	0.902297
	0.852281	0.446632	1.11859	0.870908
	1.43117	1.77579	1.07694	0.632245
	0.694961	1.29569	1.04285	1.02085
	0.802899	0.638306	1.01314	1.16289
	0.990698	0.759973	0.495277	0.953021
	0.783873	1.92937	1.36734	0.873057
	0.467753	1.15487	0.93286	1.08546
	1.26668	0.577349	0.727177	1.65042
	1.32456	1.00212	0.597583	1.1073
	0.830874	0.767814	1.52241	0.835767
	0.985081	1.01774	0.888386	0.733738
	0.635494	1.31036	1.37757	1.33683
	1.40811	1.14709	0.93405	1.67444
	1.07285	1.73527	0.785761	1.32815
	1.21404	1.09601	0.644973	0.983312
	1.46191	0.636861	0.905063	1.06448
	1.55993	0.853413	0.632295	1.02151
	1.85413	1.07312	1.3723	0.756848
	1.02991	1.12077	0.745221	0.655401
	1.1142	1.12283	1.1033	0.783266
	0.842603	0.652891	1.16273	1.45891
	1.59745	0.817515	0.813287	0.822921
	1.18331	0.932425	0.66111	0.972266
	1.20029	1.37084	0.993882	0.779339
	0.790861	1.14528	0.909047	1.25054
	1.34325	0.782178	1.21719	0.992768
	0.790629	1.3639	1.00034	1.03936
	1.36722	0.879824	0.680014	0.848818
	1.94234	0.552017	0.764923	0.433569
	1.09194	1.06859	0.655587	0.829066
	1.00607	1.16051	0.818543	0.902174
	0.971958	0.831171	0.91136	0.690492
	0.99749	0.641321	1.06809	1.07635
	1.0761	1.06297	0.680382	1.24822
	0.476179	0.685657	0.804764	0.815321
	0.75382	0.793001	1.07637	1.02904
	0.880191	0.860111	1.30532	1.05362
	0.801842	0.973955	1.10042	1.58351
	0.855475	0.801666	1.44801	1.20929
	0.991491	1.05655	1.21507	1.32724
	0.948217	0.752114	1.51275	0.967128
	1.14388	1.06823	0.897446	1.01795
	1.37886	0.957089	1.3382	1.15996
	0.818756	0.631349	0.979241	0.868219
	1.08069	1.28515	1.07023	1.28183
	1.143	1.16084	0.798674	0.865077
	0.782703	1.08145	1.07586	1.35098
	0.640737	0.908678	0.930981	1.30238
	1.03743	0.953405	1.16885	0.819872
	1.03757	0.571988	1.34504	1.13421
	1.19843	1.00009	1.03876	0.894415
	0.926936	0.819961	0.67373	0.869638
	1.32816	0.821706	0.816563	0.720579
	1.00143	1.32773	0.585754	0.766771
	1.00915	0.715152	1.10214	1.48624
	0.899341	0.85858	1.09092	0.944643
	1.03967	0.669378	0.852393	1.03639
	0.686104	1.46422	0.946254	0.613939
	1.15347	1.08137	0.857998	0.855708
	0.88823	1.03796	0.860039	0.653857
	0.947652	1.32494	1.35571	0.940123
	0.70639	0.885843	0.753069	0.970884
	0.826801	1.31637	0.784157	1.1729
	1.31783	0.878686	0.865492	0.797357
	0.746553	1.13423	0.751683	0.926862
	1.44927	0.804948	0.994906	0.804636
	0.966165	0.751149	0.913813	0.697093
	0.95776	0.875372	0.771433	0.818758
	0.651138	0.702069	0.939602	0.61737
	0.798934	1.17783	0.843235	0.459578
	0.747609	1.84744	0.77205	0.582679
	0.700986	0.707732	0.722766	0.75071
	0.777112	1.03091	1.06403	0.961942
	0.891928	1.69082	1.04673	1.36478
	1.00188	0.87097	1.05327	0.87352
	0.703628	0.944634	0.9944	0.825363
	1.22464	1.26886	1.20817	0.921147
	1.04863	0.959986	0.963217	1.70081
	1.13459	1.08226	0.977389	0.798903
	1.11468	0.628378	1.34923	0.780798
	0.914808	0.618225	1.06834	0.995641
	0.797816	1.39435	1.2708	1.03177
	0.937916	0.81964	1.07288	0.733316
	0.928612	1.32371	1.06218	1.09355
	0.865471	1.02694	0.766883	0.97238
	1.03901	1.0081	0.798644	2.52002
	0.843162	1.36827	0.686402	1.23673
	0.839478	0.771998	0.837955	1.98149
	1.14739	1.15944	1.1	0.927459
	0.981863	0.571797	0.678491	1.01163
	0.900169	1.22727	0.679051	1.30939
	0.781322	1.25927	1.22914	0.641152
	0.90602	0.794949	1.29466	0.83051
	1.22682	0.90293	0.914376	0.911319
	1.05955	0.690563	0.709454	1.21489
	0.853285	1.06528	0.803369	0.984675
	1.46636	0.870361	0.704075	1.54262
	1.09743	0.629796	1.06144	0.98294
	1.56561	0.807566	0.789412	1.00425
	1.21668	0.984096	1.33395	0.871078
	0.984957	1.31567	0.934358	1.03345
	1.05462	1.05294	0.810925	0.647915
	0.809221	1.1215	0.610296	0.499885
	0.9826	0.664651	0.772484	0.900987
	0.695262	1.04677	1.17404	0.892198
	1.01616	0.970849	0.825548	0.936226
	0.975407	1.08255	0.879152	0.796176
	1.51263	0.942677	1.05163	1.12148
	0.730088	0.957221	0.956568	1.37425
	0.870361	0.931336	0.908704	1.31558
	1.00381	0.796967	0.699202	0.565627
	1.58341	1.0269	0.711758	0.820227
	0.481305	0.591907	0.661752	0.974257
	1.04602	1.10679	0.779573	1.19993
	1.21473	1.13549	1.55711	1.25131
	0.927402	0.78644	1.01324	1.14075
	0.957643	0.811813	1.47633	0.969616
	1.0831	1.08253	1.11613	1.01876
	1.13512	1.32923	1.01475	0.954319
	0.998703	0.901185	1.15933	0.844626
	0.998846	1.29886	1.01036	0.753913
	0.900803	0.858857	1.08693	0.928045
	1.04227	0.656174	0.810117	1.04666
	1.11295	0.918695	1.03826	0.689078
	0.877532	1.22307	0.973114	0.82282
	0.989618	1.07818	0.72466	0.972016
	0.717902	1.1305	1.04757	0.86064
	0.98407	0.921654	0.682601	1.18729
	0.859651	1.82573	1.03011	0.522487
	0.923352	0.915323	1.26519	0.621772
	0.822442	0.69128	0.737568	0.842507
	1.11009	0.86609	1.00143	0.906134
	1.10505	1.01254	0.854506	0.855021
	1.00209	1.35571	0.811689	1.18548
	1.4201	0.437672	0.862146	0.686416
	1.0785	1.4689	0.820051	1.14262
	0.885852	0.916394	0.61565	0.750512
	1.31092	0.968426	1.01384	0.906033
	1.20548	0.687126	0.908131	1.08399
	1.2184	0.994876	1.08947	0.707563
	0.8084	0.875619	5.11572	0.908688
	0.577023	0.814887	1.33914	0.908039
	0.660558	0.949063	1.17947	1.43586
	0.735611	0.751067	0.885359	0.865374
	0.852919	1.1391	0.765435	0.915785
	0.944617	0.854247	0.632759	0.753412
	0.842584	1.06605	1.08122	0.819119
	0.550753	1.14333	0.803081	0.757455
	1.84821	1.02168	0.803176	0.915309
	0.871012	1.5545	0.650526	0.757841
	0.836509	1.18804	1.19504	1.11977
	0.496736	0.614834	1.46611	1.37343
	0.915579	1.06881	1.35509	0.807281
	1.21687	0.949417	0.554711	0.988843
	0.553839	1.0814	1.31884	0.831816
	1.11986	1.12085	0.720794	1.17978
	0.894861	0.49914	1.04308	0.743187
	0.842958	0.98506	1.10534	1.19821
	1.48419	0.991607	1.22873	1.03812
	0.984551	1.72142	0.966378	1.207
	1.03347	1.11994	0.932388	1.43107
	1.13419	0.998089	0.921789	1.07841
	0.84436	1.02822	1.1158	1.12662
	0.825148	1.14334	0.656711	1.0922
	1.65554	1.47103	1.11487	1.27451
	0.668235	0.965911	0.666687	1.38479
	0.950935	1.18374	2.42506	0.886693
	0.943061	0.780345	0.590172	1.50763
	0.863756	1.33318	1.09473	0.867914
	1.07619	1.26018	0.986048	0.91589
	0.543781	1.25417	0.992712	1.13107
	1.02356	1.02513	0.748468	0.571815
	1.54599	1.03434	0.808175	1.42301
	0.94255	1.10798	0.990037	0.942416
	1.22196	0.998007	1.04543	1.08136
	1.13464	0.833121	0.911617	0.763983
	0.992137	0.96212	0.632708	0.839164
	1.00506	0.92492	1.09136	0.670975
	1.11301	0.924419	0.996989	1.82312
	1.2165	0.75188	0.792619	0.907271
	0.863466	0.792059	1.20682	1.34072
	0.940061	0.74657	1.12254	0.727854
	0.5061	1.06203	1.06142	1.01572
	0.848704	0.839744	0.628991	0.933611
	1.44631	0.903359	0.801046	1.36336
	0.976091	0.748209	0.786995	0.878588
	1.23076	0.769231	0.864205	0.537944
	0.897005	1.23498	0.947825	0.949211

## Sheet: Figure S2
S2b				S2c																		S2e						S2f			S2g
Cluster	P30	P50		Mitf						Tyr						Sox10						Hippo Component VAM Score						Nevus	Other			Braf +/+				Braf V600E/+
0	2.76	97.24		0	1	2	3	4		0	1	2	3	4		0	1	2	3	4		0	1	2	3	4		0.495265	0.994677		Cluster:	2	3	4		2	3	4
1	0	100		-1.41918	0.592494	-1.25178	1.85514	0.749458		1.10789	-0.759856	0.323263	-0.909358	0.643567		-0.779473	2.33227	-0.699985	-0.7186	-0.680777		0.495265	0.0317325	0.994677	0.47537	0.865683		0.614442	0.930776			0.956879	0.16621	0.978043		0.940905	0.783385	0.818924
2	0	100		0.205495	-1.36349	0.178999	0.377451	-0.297329		0.9253	0.742956	-1.0733	1.51444	-1.27443		1.36214	1.03796	-0.672082	0.836702	-0.621132		0.614442	0.949818	0.930776	0.092126	0.359859		0.259456	0.290285			0.820431	0.999255	0.995887		0.510657	0.135489	0.976075
3	68.63	31.37		-1.41287	0.992384	-0.288409	-1.07323	0.833681		-0.763267	-0.782436	-1.11591	0.231279	-0.0011811		-0.7589	-0.75269	-0.660698	-0.682142	1.00173		0.259456	0.239557	0.290285	0.30872	0.419347		0.684291	0.516266			0.84991	0.314338	0.313863		0.846164	0.499631	0.69286
4	32.26	67.74		-0.0244192	1.05648	-0.0488703	0.633295	0.243208		1.18567	1.39607	-0.823376	1.06287	-0.875561		-0.732403	-0.77183	-0.744225	-0.6762	0.621467		0.684291	0.522491	0.516266	0.998832	0.517289		0.517683	0.118493			0.935653	0.250673	0.175092		0.27813	0.958022	0.432682
				0.662933	1.22036	0.157084	-1.19839	-1.2325		0.853686	1.27893	-1.21941	2.14333	0.185794		-0.71429	1.14315	0.389183	-0.702159	0.529526		0.517683	0.540171	0.118493	0.833511	0.706342		0.610519	0.45986			0.719036	0.467416	0.936345		0.444504	0.190896	0.768347
Cluster	Braf+/+	BrafV600E/+		1.11344	0.106903	0.119014	0.569767	0.369377		-0.788922	-0.657891	-0.812473	0.0788826	0.510879		-0.749922	-0.795272	-0.745429	-0.690549	0.81744		0.610519	0.776192	0.45986	0.364406	1		0.489342	0.0824517			0.958312	0.519866	0.932633		0.959531	0.22208	0.536944
0	0.46	99.54		-0.0413144	1.22939	0.560005	0.737379	1.02922		0.85297	-0.804529	-0.950866	1.76717	-0.862909		-0.671937	-0.746355	1.05103	1.85976	0.66594		0.489342	0.242364	0.0824517	0.486399	0.48449		0	0.503552			0.861359	0.999418			0.922688	0.0920595	0.217434
1	0	100		0.84014	0.19197	-0.297049	0.283759	-1.24531		1.06597	-0.802156	-0.184556	1.90774	0.268329		1.45961	-0.747992	-0.67244	-0.705904	-0.710315		0	0.0634437	0.503552	0.196512	0.231341		0.872607	0.65652			0.991265	0.143914			0.868448	0.414126	0.596938
2	26.47	73.53		0.472647	-1.38102	0.954202	0.935827	-0.317354		0.909743	-0.834326	-0.901072	1.96153	0.0994002		0.451387	-0.736151	-0.721089	-0.677647	-0.729956		0.872607	0.310373	0.65652	0.318323	0.207117		0.176756	0.486473			0.921301	0.479903			0.982983	0.277363	0.332869
3	41.18	58.82		0.941991	0.0597968	1.07943	0.824238	-0.320594		-0.812557	-0.800747	-0.310374	0.699024	-1.13194		-0.743268	1.14792	0.882105	-0.763855	0.281563		0.176756	0.999343	0.486473	0.99613	0.353506		0.62907	0.466199			0.0654277	0.0872556			0.736635	0.106048	0.514033
4	9.68	90.32		0.705212	1.81916	-1.31614	1.44467	0.93849		-0.964312	-0.730504	-0.808818	0.260488	0.107675		-0.696281	-0.769526	-0.750611	-0.69516	-0.712236		0.62907	0	0.466199	0.184023	0.72838		0.387777	0.514818			0.506522	0.480077			0.651123	0.975784	0.981268
				0.859736	0.169835	0.555564	-1.24816	-1.36691		-0.795845	0.573273	-1.00124	1.79056	-0.836506		-0.752582	1.25519	-0.692524	-0.688323	-0.736537		0.387777	0.839581	0.514818	0.458848	0.68193		0.180112	0.114704			0.868454	0.0823771			0.978628	0.269342	0.0149499
				1.34832	0.772187	-0.273724	-1.16455	0.1012		0.976968	1.63895	0.00612606	-1.04626	-1.07873		-0.759768	-0.755629	1.51966	0.579202	0.339278		0.180112	0.0657956	0.114704	0.358295	0.615385		0.778574	0.912177			0.931715	0.153322			0.633868	0.288618	0.947586
				0.444838	-1.31915	0.0864376	1.1619	0.22891		-0.807312	-0.91463	0.376016	1.56272	1.13079		2.07672	-0.712578	-0.649974	-0.663806	-0.681127		0.778574	0.652364	0.912177	0.325138	0.367011		0.466735	0.256302			0.971	0.80579			0.772901	0.132795	0.172499
				-1.33808	0.796399	-0.969152	0.946191	-1.38641		-0.799941	-0.826918	-1.26876	0.911042	-0.767427		0.950531	1.39354	0.319301	-0.7154	-0.759597		0.466735	0.440282	0.256302	0.45573	0.0923995		0.438616	0.0861521			0.981633	0.195048			0.944978	0.310115	0.200266
				-1.37326	0.525036	0.149844	-1.23103	-1.10343		-0.790015	1.14531	-0.884389	1.12689	-1.03607		-0.752615	-0.718909	-0.72197	-0.705312	-0.687003		0.438616	0.0798051	0.0861521	0.987225	0.490424		0.139705	0.923461			0.953991	0.158542			0.679645	0.878813	0.933379
				1.41332	-1.35846	0.828948	0.83735	0.0959421		-0.749115	-0.927796	-0.921912	-0.954797	-0.943878		1.15401	-0.704635	-0.708794	-0.711189	-0.715655		0.139705	0.0745239	0.923461	0.321777	0.821001		0.141447	0.284885			0.612418	0.0216084			0.951441	0.999959	0.813512
				0.47073	-1.40507	1.25756	0.333183	-1.32705		-0.927703	1.01445	-1.01546	0.584138	-0.827751		1.51002	-0.773715	-0.695331	-0.658751	-0.742951		0.141447	0.379167	0.284885	0.230104	0.146438		0.28803	0.193792			0.974897	0.463436			0.865412	0.896395	0.458078
				0.277817	0.265357	0.636609	1.08478	-1.23659		-0.757546	-0.777141	-1.35098	1.13146	0.262569		-0.761621	1.46469	-0.589645	-0.724871	-0.695068		0.28803	0.577971	0.193792	0.504829	0.0871346		0.442306	0.151333				0.200701			0.853637	0.878031	0.246453
				1.35107	0.856994	-1.34143	-1.21759	-0.152926		1.85358	-0.872375	0.590496	0.228768	-0.793276		-0.725001	-0.731986	-0.766228	-0.672501	-0.755779		0.442306	0.221757	0.151333	0.515087	0.629048		0.16123	0.233699				0.147426			0.817594	0.89313	0.517152
				1.22535	-1.35321	-0.97322	-0.254636	0.435754		-0.846427	-0.938693	-1.20123	1.28023	-0.874693		-0.735074	-0.701176	0.251458	0.566644	0.895164		0.16123	0.604895	0.233699	0.341734	0.277427		0.721462	0.060481				0.227367			0.335597	0.998714	0.787556
				0.170248	-1.38536	-1.15132	0.718441	-1.29005		-1.05918	-0.792268	-1.04586	1.66153	0.437451		0.46267	1.41075	-0.679559	-0.698879	0.844139		0.721462	0.716205	0.060481	0.776684	0.120242		0.487014	0.862055							0.926566	0.999999	0.710505
				1.20337	0.867226	0.361328	1.14074	0.169235		-0.764069	0.31506	0.315866	2.03699	-0.732757		1.14139	-0.728652	-0.711652	0.77699	1.33226		0.487014	0.888917	0.862055	0.179418	0.822189		0.815745	0.527673							0.828122	0.999925	0.738257
				0.542246	0.244017	0.795135	0.193738	0.283997		-1.00559	1.13943	0.456438	2.03837	-0.903988		1.01593	-0.774201	-0.716128	-0.715707	-0.722109		0.815745	0.159259	0.527673	0.68977	0.540576		0.127877	0.476255							0.471952	0.995579	0.0701882
				1.38274	-1.38276	-1.19027	-1.03823	-0.123289		-0.894072	-0.779425	-0.988302	1.46123	-0.858991		1.82003	-0.755613	-0.696899	0.291983	-0.734279		0.127877	0.139432	0.476255	0.531418	0.901986		0.50965	0.668493							0.892861	0.80543	0.771188
				1.2193	0.233217	-1.2991	1.14176	-1.30237		0.371206	1.12215	1.02798	1.12201	-0.864433		0.704568	-0.773417	0.82041	0.416373	-0.731887		0.50965	0.553259	0.668493	0.37731	0.878102		0.909401	0.836829							0.579293	0.999998	0.994839
				1.36207	-1.37511	-1.12501	0.630809	-0.313277		-0.696652	-0.779518	-0.110105	1.18376	-1.16371		-0.780406	-0.756211	-0.689986	-0.71682	-0.649611		0.909401	0.7915	0.836829	0.476003	0.432475		0.221285	0.328454							0.999093	0.771669	0.298822
				0.0972508	-1.36386	-1.16536	0.397337	0.183722		1.8785	-0.912834	-1.14427	1.12506	-0.91532		-0.755482	-0.709532	-0.643257	-0.661397	-0.721245		0.221285	0.282788	0.328454	0.0665336	0.572005		0.743505	0.0446892							0.265758	0.999968	0.946008
				0.813277	-1.36043	-1.20532	0.827471	1.0506		0.532283	0.862733	-1.02131	1.73702	-1.04444		-0.728695	-0.73988	-0.683871	0.380311	1.22694		0.743505	0.0379475	0.0446892	0.517168	0.296825		0.396907	0.795197							0.674304	1	0.908793
				0.813162	1.03807	-1.14301	0.239023	-1.33513		-0.750684	1.85262	-1.00924	0.121702	0.746581		-0.764164	-0.729704	-0.69332	0.594043	-0.72521		0.396907	0.834892	0.795197	0.321243	0.964024		0.789401	0.0445192							0.966963	0.960288	0.670871
				-0.200177	1.07924	-1.2731	0.472015	-1.30925		0.318683	1.35946	-0.87979	0.166088	0.461978		-0.731248	-0.757639	-0.728817	-0.648086	-0.75363		0.789401	0	0.0445192	0.966179	0.873328		0.271678	0.342248							0.757589		0.63392
				0.919163	1.66751	-0.348994	0.396291	0.0980068		-0.844163	-0.690937	-1.07898	0.85537	-1.14521		0.773183	-0.783245	-0.67773	-0.680118	0.30802		0.271678	0.756297	0.342248	0.600532	0.427376		0.697204	0.618844							0.787371		0.623107
				-1.39762	0.585895	-1.25017	-0.193761	-1.15048		-0.745216	-0.750342	-0.890832	-0.805557	0.453957		2.07831	-0.766368	-0.726765	0.730556	1.03679		0.697204	0.324276	0.618844	0.731592	0.480066		0.336185	0.885627							0.93493		0.942997
				0.618396	-1.39861	0.560221	1.49008	0.894078		0.850433	-0.748539	-0.927275	1.86505	-1.06114		-0.761871	-0.765335	-0.715784	0.25444	0.468634		0.336185	0.634224	0.885627	0.297253	0.35998		0.494407	0.437312							0.887219		0.997035
				0.827042	1.37709	-0.232255	-1.26008	-0.028645		0.59206	-0.723074	-0.896109	2.22694	-0.840929		-0.738762	-0.771773	0.626574	0.789045	-0.738287		0.494407	0.202558	0.437312	0.300265	0.22374		0.262319	0.718415							0.939676		0.629371
				0.212696	-1.36995	-0.308998	0.269436	-1.32576		-0.916029	-0.902411	-0.878919	0.326067	-0.955356		1.19695	-0.712752	-0.73375	-0.629476	1.49996		0.262319	0.726264	0.718415	0.300204	0.0478063		0.541798	0.836065							0.881263		0.975451
				-1.00577	1.69015	0.855251	1.06577	-1.37762		-0.380979	-0.701132	0.428205	2.10864	-0.833176		0.782614	-0.778619	-0.75753	-0.710488	-0.736843		0.541798	0.21147	0.836065	0.164239	0.762969		0.451579	0.042927							0.905495		0.626601
				1.22884	-1.40228	0.145538	-1.28805	0.280288		-0.0326422	1.02276	-0.652413	1.04541	-0.844486		1.13692	-0.769499	-0.796657	0.919183	-0.741055		0.451579	0.350305	0.042927	0.424057	0.213153		0.740604	0.945253							0.85493		0.997921
				-0.227754	0.0351449	0.170336	0.765716	-1.24961		1.11319	-0.845266	-0.795911	1.13819	-0.875104		0.62868	-0.735949	-0.750214	1.13024	-0.732428		0.740604	0.998539	0.945253	0.320148	0.236584		0.842612	0.996651							0.854375		0.963006
				-1.37006	1.17087	-1.00403	0.203869	-1.31719		1.56248	1.39415	-0.4151	-0.179941	-0.783201		-0.743144	1.09932	-0.618502	0.494063	-0.759672		0.842612	0.537676	0.996651	0.720455	0.0928047		0.651246	0.0484294							0.756659		0.673907
				0.62382	0.0704399	-1.25262	0.801458	1.32735		0.803438	0.911667	-0.918059	1.97724	-0.791857		1.90463	2.39517	-0.71684	0.933264	-0.755795		0.651246	0.939979	0.0484294	0.0582136	0.594996		0.427533	0.287385							0.787141		0.420393
				0.482773	-1.40434	-1.26432	-0.235111	-1.43064		-0.940018	-0.761143	-0.934896	1.05125	-0.662656		0.947065	-0.760362	-0.709863	0.540088	-0.793362		0.427533	0.496097	0.287385	0.451577	0.449987		0.999998	0.535957							0.724377		0.431341
				0.554778	-1.31322	-1.08699	1.23019	0.166721		-0.820567	0.546111	-1.06098	1.89957	-0.890749		1.87459	-0.734052	-0.679464	0.888096	0.503182		0.999998	0.285197	0.535957	0.40474	0.816371		0.943878	0.921052							0.630766		0.749888
				1.87782	1.1263	0.573554	1.2644	-1.25163		0.957404	-0.830719	-0.796465	1.12854	-0.888223		1.33815	-0.741214	-0.756961	1.18842	-0.727576		0.943878	0	0.921052	0.332023	0.570027		0.228403	0.501492							0.58633		0.999954
				-1.43583	0.284618	-1.35849	1.0156	0.791257		-0.659981	-0.672684	-0.75392	1.59212	-0.830791		1.36859	1.51759	-0.766722	0.623654	1.38594		0.228403	0.777382	0.501492	0.608615	0.999671		0.837783	0.511257							0.583169		0.969852
				-0.187505	1.87537	-1.22041	0.397946	-1.19608		0.600632	-0.735823	0.15405	-0.401996	0.0874352		0.563897	-0.767501	-0.724485	-0.636828	-0.707266		0.837783	0.506488	0.511257	0.455348	0.368735		0.92793	0.371396							0.866853		0.701241
				0.875623	-1.39914	0.472711	-1.18663	-1.19398		-0.880447	0.989644	-0.013936	-0.935186	0.177388		1.02866	-0.769767	-0.696918	0.465389	0.905147		0.92793	0.33664	0.371396	0.247706	0.501387		0.702648	0.907104							0.621573		0.865709
				0.657886	1.16506	0.752442	1.62177	-0.257817		0.805809	-0.784386	-0.8888	2.55347	0.769302		1.20781	-0.753328	1.60599	0.514777	0.587652		0.702648	0.557225	0.907104	0.289892	0.884328		0.265427	0.426717							0.999974		0.959789
				0.217456	1.20436	-1.25925	-0.241903	-1.22735		1.71319	-0.796246	0.390925	0.501647	-1.11868		-0.766701	-0.751435	-0.691464	-0.681022	-0.647283		0.265427	0.332795	0.426717	0.0655317	0.605256		0.517896	0.405885							0.99029		0.933787
				0.456558	-1.35643	0.793141	-1.26668	-1.26559		1.91266	1.46216	-0.764161	1.43746	-0.870966		0.944886	-0.738572	-0.763597	-0.686356	-0.732587		0.517896	0.25175	0.405885	0.164157	0.873546		0.202221	0.281272							0.701586		0.752374
				0.25203	0.10294	-0.288873	0.536341	-0.326986		1.14028	0.921617	-0.0494518	-0.944852	-0.965621		-0.772157	1.22819	1.0537	2.61876	-0.708309		0.202221	0.982842	0.281272	0.0693712	0.674788		0.0589449	0.743117									0.453771
				1.95096	0.0161252	-1.04953		-1.26999		-0.756881	-0.800525	-1.05442		0.309182		2.39749	-0.750547	-0.684894		-0.745032		0.0589449	0.319626	0.743117		0.0376462		0.385787	0.458283									0.988239
				1.79137	-1.4336	-1.33745		0.550902		1.11541	-0.704701	-0.76395		1.43682		-0.774268	1.61617	-0.764876		-0.692132		0.385787	0.511132	0.458283		0.266139		0.443232	0.697081									0.622645
				0.301563	0.81271	-0.34162		0.197571		0.983294	1.10014	-0.963141		-0.956666		-0.723895	1.4313	-0.71007		0.53343		0.443232	0.439511	0.697081		0.279917		0.0651777	0.156575									0.579143
				1.16501	0.549446	-0.283965		0.68666		-0.890836	1.04473	-0.871389		-0.988012		2.16095	-0.713934	0.5357		-0.693775		0.0651777	0.461183	0.156575		0.272698		0.0469378	0.444088									0.945765
				1.14385	1.46785	-1.37208		0.172901		-0.702985	1.05644	-0.742869		0.178419		1.40306	-0.748256	1.03586		0.517798		0.0469378	0.0736747	0.444088		0.488029		0.245889	0.448777									0.991182
				-1.36296	1.55754	-1.28018		-1.37062		-0.772546	0.54037	-0.864519		-0.78731		-0.759703	-0.732679	1.41608		-0.753799		0.245889	0.485617	0.448777		0.594309		0.703934	0.967757
				1.173	1.35839	-1.25925		-0.0669621		0.743601	1.3045	0.34841		-0.802276		-0.749787	2.46551	-0.704409		-0.751266		0.703934	0.133085	0.967757		0.382225		0.872221	0.108607
				1.3327	1.31858	-1.33343		-1.15973		1.53523	1.86901	-0.748941		0.472999		-0.677238	-0.755638	0.763924		0.405039		0.872221	0.855742	0.108607		0.481286		0.17897	0.695726
				0.758429	-1.40926	-1.00526		-0.286196		-0.748952	1.06813	-1.16696		-0.955496		-0.76516	-0.772457	-0.648358		0.491493		0.17897	0.515835	0.695726		0.483332		0.165612	0.419352
				0.267069	1.51105	-1.23048		-1.35292		-0.712094	1.27988	-0.935807		-0.88339		2.25834	-0.696427	-0.712328		-0.720949		0.165612	0.330224	0.419352		0		0.730578	0.661544
				0.752819	1.08768	-1.34009		-1.36883		-0.759883	1.15198	-0.78091		-0.868154		1.34756	1.68927	-0.758602		-0.725078		0.730578	0.514281	0.661544		0.492352		0.867904	0.436016
				1.21532	-1.4105	-1.41848				1.31508	-0.757836	-0.673608				-0.732532	-0.761035	-0.790454				0.867904	0.437429	0.436016				0.580121	0.0182589
				0.0471672	0.70911	-0.168158				-0.739371	-0.802245	0.039631				-0.769752	-0.752637	0.674425				0.580121	0.800581	0.0182589				0.37897	0.135581
				1.79925	-0.234605	-1.19845				-0.705801	-0.954718	-1.06874				1.43025	1.23248	-0.667502				0.37897	0.322988	0.135581				0.231538	0.811074
				1.57928	-1.41985	-1.1173				2.28966	-0.720169	-0.130529				-0.780972	-0.773714	0.995044				0.231538	0.628401	0.811074				0.148133	0.108368
				0.917167	-0.287171	-1.35383				-0.820655	0.310358	-0.770494				1.45221	0.416869	-0.761188				0.148133	0.762767	0.108368				0.328955	0.457967
				1.52733	-1.40037	-1.29692				1.52905	-0.750961	-0.87038				-0.747874	-0.764325	-0.730213				0.328955	0.439322	0.457967				0.81065	0.47537
				0.839567	0.314014					-0.769631	1.03393					1.46176	-0.731559					0.81065	0.298759					0.718279	0.092126
				-1.3303	0.389897					-0.881723	-0.822116					-0.72341	-0.739948					0.718279	0					0.785836	0.30872
				0.630558	-1.40746					0.648584	-0.784322					-0.713213	-0.751827					0.785836	0.0658789					0.063661	0.998832
				-1.23468	-0.0617179					0.366999	1.1026					-0.660498	-0.728062					0.063661	0.225414					0	0.833511
				-1.30235	0.385386					1.46601	-0.130671					0.918047	0.781506					0	0.174705					0.22426	0.364406
				1.34615	0.138023					0.416255	0.987025					0.849648	-0.688953					0.22426	0.316251					0	0.486399
				-1.39445	0.237523					1.18349	1.48503					1.62995	1.3908					0	0.968179					0.961971	0.196512
				1.02604	0.266126					-0.809415	1.2021					1.23401	-0.733799					0.961971	0.691427					0.0701707	0.318323
				-1.3967	0.694642					-0.765457	-0.86941					-0.759451	-0.726928					0.0701707	0.444974					0.614576	0.99613
				1.16122	1.88292					-0.691097	-0.785695					-0.783474	-0.753344					0.614576	0.54157					0.373793	0.184023
				1.24912	0.814414					-0.772747	-0.881162					2.40852	2.17046					0.373793	0.0661262					0.538781	0.458848
				-1.01584	0.799951					-1.13432	-0.700024					1.17362	1.42161					0.538781	0.64483					0.542847	0.358295
				-1.38438	0.480093					-0.820574	-0.638184					-0.740786	-0.798884					0.542847	0.456791					0.514591	0.325138
				-1.41509	-1.34527					2.30756	0.64825					3.51961	-0.757062					0.514591	0.189643					0.482382	0.45573
				-1.46448	0.293939					-0.601918	-0.866878					-0.81226	-0.726222					0.482382	0.209991					0.345214	0.987225
				0.0665777	-1.39748					0.208864	-0.752116					-0.635267	2.5915					0.345214	0.75949					0.595482	0.321777
				-1.30919	0.380296					1.42493	0.418758					0.809107	-0.72912					0.595482	0.784667					0.0578342	0.230104
				0.337165	-1.43265					1.25082	1.27469					1.58318	1.58339					0.0578342	0.333565					0.168161	0.504829
				-1.44582	0.973899					-0.656273	-0.808725					1.49514	-0.750297					0.168161	0.893402					0.751565	0.515087
				1.02263	1.26641					0.907798	0.636349					1.9851	-0.751542					0.751565	0.0240675					0.0424228	0.341734
				0.242618	0.736448					-0.923081	-0.687817					2.1556	-0.785058					0.0424228	0.262611					0.58089	0.776684
				1.34377	0.386658					0.797151	2.59126					1.06925	-0.755067					0.58089	0.783524					0.400707	0.179418
				0.719486	0.219557					1.36052	0.938745					0.498671	-0.737092					0.400707	0.134947					0.876084	0.68977
				0.853654	2.17169					-0.749787	-0.962585					-0.764153	1.67617					0.876084	0.489759					0.185497	0.531418
				0.422835	0.755953					-0.761505	0.493238					-0.764894	-0.73462					0.185497	0.571653					0.538207	0.37731
				-1.3911	1.00798					1.98767	0.893293					-0.763791	-0.761381					0.538207	0.237927					0.177117	0.476003
				0.778607	-0.049134					0.801432	1.91291					-0.708814	0.937311					0.177117	0.32057					0.878709	0.0665336
				1.08854	0.174095					2.10157	-0.909424					-0.742498	-0.713656					0.878709	0.278092					0.996241	0.517168
				1.20522	0.267835					0.806077	-1.06669					-0.756121	-0.671152					0.996241	0.762728					0.283081	0.321243
				-1.38727	1.03676					-0.782819	-0.906814					-0.754029	-0.714968					0.283081	0.142128					0.446118	0.966179
				-1.38345	-1.41847					0.835281	-0.768736					-0.772562	-0.756485					0.446118	0.464483					0.194174	0.600532
				-0.198848	0.00155796					0.312784	1.42007					0.695022	-0.771699					0.194174	0.547626					0.106151	0.731592
				-1.29492	-1.35185					-0.878429	-0.863773					-0.727504	-0.728042					0.106151	0.754403					0.166461	0.297253
				0.31508	-1.37537					1.10804	-0.819431					-0.74757	-0.741937					0.166461	0.432238					0.445183	0.300265
				-0.327291	0.628784					-0.0451505	-0.774776					0.193426	-0.75805					0.445183	0.721407					0.617566	0.300204
				0.604729	-1.28201					-0.708206	0.543637					-0.779716	-0.690334					0.617566	0.258329					0.767425	0.164239
				0.650244	1.17185					1.0079	-0.786992					0.748033	-0.752435					0.767425	0.837961					0.0559919	0.424057
				0.383942	0.831636					1.05435	-0.775598					-0.716711	-0.755982					0.0559919	0.10771					0	0.320148
				-1.39837	1.14213					1.80902	1.11218					-0.752123	-0.777525					0	0.969663					0.35834	0.720455
				-1.37642	1.16336					0.946608	-0.9552					-0.748361	0.621586					0.35834	0.257219					0.832813	0.0582136
				-1.39648	1.13899					-0.785157	-0.692164					2.31167	1.3986					0.832813	0.973426					0.677329	0.451577
				-1.42276	-1.42321					1.16026	1.49131					-0.778252	-0.755319					0.677329	0.853828					0.363385	0.40474
				0.105973	-0.109095					0.76844	1.16345					-0.707913	-0.755959					0.363385	0.472447					0	0.332023
				0.947105	-1.38556					2.0686	-0.850417					-0.702871	-0.730032					0	0.673803					0.413075	0.608615
				-1.31972	-1.35182					-0.989816	-0.836385					-0.685683	-0.737825					0.413075	0.818254					0.550496	0.455348
				0.876661	0.300827					0.899425	-0.747726					0.71592	-0.764611					0.550496	0.502018					0.551904	0.247706
				0.839492	0.708445					0.603175	1.0775					0.988451	-0.789577					0.551904	0.618699					0.546076	0.289892
				-1.31272	-1.37793					0.668458	-0.811486					-0.709041	1.41563					0.546076	0.497606					0.517497	0.0655317
				0.754196	0.467119					1.2903	-0.758251					0.258919	-0.760107					0.517497	0.992332					0	0.164157
				-1.34743	0.777024					-0.85095	0.548268					-0.732986	0.909111					0	0.466428					0.813093	0.0693712
				-1.18673	0.307191					-0.949177	-0.872049					-0.711162	-0.724446					0.813093	0.55948					0.0628687	0.865683
				-0.141812	0.410338					0.540068	-0.821776					1.96212	2.01358					0.0628687	0.774613					0.337842	0.359859
				-1.06501	-1.36506					-0.268181	-0.819179					-0.633332	-0.742877					0.337842	0.402786					0.742043	0.419347
				-1.39596	0.829032					-0.790347	1.07075					1.55861	-0.756678					0.742043	0					0.712352	0.517289
				1.05505	-1.23509					1.27242	-1.04987					1.74176	1.67172					0.712352	0.651525					0.987568	0.706342
				0.41478	0.779114					1.28827	0.749287					1.68705	-0.696891					0.987568	0.846688					0.10764	1
				0.0611317	0.244207					-0.730884	1.55412					-0.772309	-0.72502					0.10764	0.486316					0.208434	0.48449
				1.17227	0.121797					-0.793824	-0.66853					-0.750227	-0.791698					0.208434	0.248902					0.506644	0.231341
				0.497487	-1.40736					-0.856209	-0.758869					1.6944	1.53867					0.506644	0.82019					0.227612	0.207117
				0.472301	0.893325					-0.998494	-0.969552					0.47399	-0.700352					0.227612	0.656921					0.145554	0.353506
				0.245055	-0.994311					-0.787736	0.585459					1.43208	-0.645615					0.145554	0.742123					0.991073	0.72838
				1.11005	-1.37948					-0.778967	0.863172					1.74186	1.91639					0.991073	0.0338039					0.821402	0.68193
				0.512899	0.28926					0.436944	-0.828506					0.982819	-0.738637					0.821402	0.0745031					0.823446	0.615385
				0.219189	-0.0903355					-0.750351	1.07021					-0.764431	0.88801					0.823446	0.137769					0.0714062	0.367011
				1.0533	-1.43413					-0.681154	-0.72269					-0.785117	-0.771636					0.0714062	0.215121					0.615544	0.0923995
				1.86657	1.34882					1.38542	-0.870921					1.30537	-0.724117					0.615544	0.528949					0.0593747	0.490424
				-1.38619	-1.39205					1.16419	-0.730883					-0.738391	-0.772181					0.0593747	0.832101					0.51494	0.821001
				-1.33683	1.71182					-0.934996	-0.745989					1.54248	-0.765163					0.51494	0.0804132					0.901851	0.146438
				-1.40828	0.706862					-0.757675	-0.922087					-0.761276	0.802816					0.901851	0.0558786					0.552536	0.0871346
				0.489154	0.174862					-0.830231	-0.766923					0.977669	-0.759501					0.552536	0.979588					0.561393	0.629048
				-0.202863	-1.33345					1.04132	-0.838431					-0.697794	-0.738609					0.561393	0.471009					0	0.277427
				-1.31632	-1.41618					0.949502	1.26282					-0.681191	-0.762508					0	0.129395					0.419476	0.120242
				-0.218872	0.488853					0.21289	-0.677366					-0.71647	-0.786156					0.419476	0					0.245086	0.822189
				0.0454625	1.38658					-0.787925	-0.844767					-0.754194	1.83563					0.245086	0.320285					0.545556	0.540576
				-1.32944	1.04346					1.38683	1.11918					-0.71603	-0.733621					0.545556	0.152477					0.894347	0.901986
				1.08146	-1.42747					-0.776467	-0.738605					1.3107	1.75706					0.894347	0.207191					0.995642	0.878102
				0.963172	1.15096					-0.980195	-0.90283					0.807652	-0.712856					0.995642	0.945051					0.650394	0.432475
				-1.33193	0.364705					-0.815536	1.34458					-0.746909	-0.786133					0.650394	0.192206					0.863122	0.572005
				0.38995	-1.3624					-1.03822	-0.866591					-0.670173	1.51266					0.863122	0.529254					0.157962	0.296825
				0.876899	-1.44318					0.676928	-0.705029					1.04068	2.61036					0.157962	0.786743					0.715458	0.964024
				-1.3031	0.0107875					1.2528	-0.698041					1.92873	1.8328					0.715458	0.821278					0.256308	0.873328
				0.126709	0.0469728					2.44866	-0.81781					-0.757587	-0.74459					0.256308	0.972308					0.893448	0.427376
				-1.40503	-1.40394					-0.764713	-0.805755					-0.75903	-0.744464					0.893448	0.843058					0.52181	0.480066
				0.422081	-1.39226					-0.784485	-0.765554					-0.751897	1.35768					0.52181	0.959974					0.40945	0.35998
				-1.42249	-0.141396					-0.740369	-1.02232					-0.766283	0.747045					0.40945	0.217085					0.780409	0.22374
				0.925934	-0.208004					-1.05783	-0.870905					-0.664168	0.681495					0.780409	0.405993					0.537846	0.0478063
				0.829106	-0.0896209					1.04375	0.159033					1.44359	0.818761					0.537846	0.773632					0.0955247	0.762969
				0.632197	-1.43952					1.21773	-0.657854					1.1505	1.40884					0.0955247	0.497272					0.306747	0.213153
				0.349184	0.401117					-0.838832	1.93007					-0.741445	-0.737376					0.306747	0.440697					0.165342	0.236584
				0.258157	0.354209					1.24102	0.899453					-0.792607	-0.690833					0.165342	0.0757043					0.336995	0.0928047
				-1.43321	-1.29836					1.28881	1.01561					-0.778491	-0.739795					0.336995	0.388171					0.398918	0.594996
				-1.37669	0.343836					-0.810143	-0.833877					-0.745145	-0.736478					0.398918	0.465787					0.529185	0.449987
				-0.126644	0.562459					1.49426	-1.17147					0.84811	-0.648461					0.529185	0.415862					0.997884	0.816371
				0.580691	0.558305					0.0697385	1.20381					-0.653182	1.06049					0.997884	0.813481					0.0357051	0.570027
				-1.37863	1.12144					0.883867	-0.75947					1.21809	-0.761707					0.0357051	0.488541					0.03272	0.999671
				-1.36377	0.30134					-0.794856	-0.998184					-0.751669	-0.683829					0.03272	0.70972					0.710641	0.368735
				-1.39107	-1.38979					-0.739982	-0.807667					-0.769012	-0.744948					0.710641	0.694434					0.0462814	0.501387
				1.41385	-0.191328					-0.752483	0.263779					-0.763709	-0.620206					0.0462814	0.434773					0.378943	0.884328
				0.933298	0.218811					-0.789743	-0.696193					2.36567	-0.781894					0.378943	0.879584					0.620071	0.605256
				0.0933244	0.484058					1.48126	-0.835781					-0.755629	2.56665					0.620071	0.641215					0.991662	0.873546
				-1.30578	0.502085					-0.86931	1.42334					-0.729864	1.81721					0.991662	0.713007					0.577619	0.674788
				0.17811	0.206545					-0.767272	-0.817076					1.33707	-0.743048					0.577619	0.271993					0.861276	0.0376462
				0.299797	1.448					0.685574	-0.71606					1.44403	-0.773672					0.861276	0.908889					0.177047	0.266139
				1.60046	-1.27626					-0.841184	-1.05667					1.63031	-0.665394					0.177047	0.0396591					0.477598	0.279917
				-1.43937	0.531294					1.33158	1.27466					-0.781734	-0.72524					0.477598	0.849446					0.816459	0.272698
				0.594786	-1.29555					-0.813995	-0.875384					-0.745811	-0.728539					0.816459	0.529271					0.03953	0.488029
				0.745756	0.395807					0.860407	-0.717798					1.32028	2.46088					0.03953	0.0952383					0.0606521	0.594309
				-1.45214	-1.41012					1.35019	-0.708856					-0.793766	2.04746					0.0606521	0.961313					0.138668	0.382225
				-0.255588	0.212578					0.644075	1.91422					0.560433	1.36415					0.138668	0.422501					0.162358	0.481286
				0.318131	0.37384					1.75657	-0.876576					-0.746173	1.60086					0.162358	0.760209					0.251996	0.483332
				0.461661	0.371998					-0.965755	1.33027					-0.693055	-0.780969					0.251996	0.787112					0.689908	0
				0.820015	2.25875					-0.719284	-0.758391					-0.774248	-0.759854					0.689908	0					0.533746	0.492352
				0.841574	-1.3651					1.21293	0.827313					-0.74058	-0.750515					0.533746	0.978215					0.643758
				-1.41931	-1.31459					-0.708724	1.52271					1.41344	-0.734255					0.643758	0.537799					0.695563
				0.624408	0.974347					0.870861	-0.817997					1.17619	1.16611					0.695563	0.959485					0.614891
				0.917961	-0.0074298					-0.948456	0.639128					0.515891	-0.737876					0.614891	0.902061					0.16619
				1.51463	1.23939					1.18693	1.22081					1.5372	-0.777843					0.16619	0.833913					0.637612
				0.486439	1.75442					-0.952248	-0.741241					-0.697259	-0.766431					0.637612	0.900581					0.484744
				1.34815	1.48323					0.928866	-0.708375					-0.748719	1.84028					0.484744	0.788045					0.746922
				-1.37361	-1.40208					2.01381	-0.731767					-0.741892	-0.771038					0.746922	0.244157					0.75718
				-1.3695	1.05403					-0.829273	1.33805					1.39877	-0.759259					0.75718	0.0684842					0.845291
				-1.37614	0.131519					1.56473	0.755061					1.31666	-0.722188					0.845291	0.831993					0.243883
				0.439369	1.10349					0.5554	-0.935706					-0.743378	1.31285					0.243883	0.938562					0
				0.42562						-0.608002						-0.808948						0						0.529026
				-1.35189						-0.803078						1.80751						0.529026						0.691638
				-0.3008						1.01953						0.368975						0.691638						0.83689
				1.0073						-0.733481						1.69177						0.83689						0.997487
				1.39745						1.05943						0.912409						0.997487						0
				0.670108						-0.783205						-0.75492						0						0.430983
				0.0742432						0.808296						-0.750184						0.430983						0.0657225
				0.161735						-0.6742						-0.789488						0.0657225						0.998664
				-0.0122769						1.38022						-0.767944						0.998664						0.104188
				-1.37342						-0.825495						-0.739932						0.104188						0.188753
				0.424206						-0.820361						-0.740287						0.188753						0.426369
				0.980262						1.62748						0.604777						0.426369						0.208434
				1.15526						-0.749167						1.41014						0.208434						0.534356
				1.48468						1.48347						1.5521						0.534356						0.413736
				0.449948						-0.710265						0.947522						0.413736						0.131696
				1.34901						0.955622						-0.754673						0.131696						0.444146
				0.239703						-0.754404						-0.762947						0.444146						0.437741
				0.58298						0.826159						0.648258						0.437741						0.0567866
				1.0302						1.55958						1.24865						0.0567866						0.551025
				0.273025						1.14947						-0.768344						0.551025						0.933596
				0.479441						-0.760622						-0.759269						0.933596						0.0745656
				0.148252						1.2208						0.438291						0.0745656						0.720302
				-1.39504						-0.710524						1.86492						0.720302						0.645546
				-1.35377						-0.873159						2.19163						0.645546						0.127395
				-0.243105						0.227312						0.890357						0.127395						0.915576
				1.84636						1.25786						-0.793741						0.915576						0.0317325
																												0.949818
																												0.239557
																												0.522491
																												0.540171
																												0.776192
																												0.242364
																												0.0634437
																												0.310373
																												0.999343
																												0
																												0.839581
																												0.0657956
																												0.652364
																												0.440282
																												0.0798051
																												0.0745239
																												0.379167
																												0.577971
																												0.221757
																												0.604895
																												0.716205
																												0.888917
																												0.159259
																												0.139432
																												0.553259
																												0.7915
																												0.282788
																												0.0379475
																												0.834892
																												0
																												0.756297
																												0.324276
																												0.634224
																												0.202558
																												0.726264
																												0.21147
																												0.350305
																												0.998539
																												0.537676
																												0.939979
																												0.496097
																												0.285197
																												0
																												0.777382
																												0.506488
																												0.33664
																												0.557225
																												0.332795
																												0.25175
																												0.982842
																												0.319626
																												0.511132
																												0.439511
																												0.461183
																												0.0736747
																												0.485617
																												0.133085
																												0.855742
																												0.515835
																												0.330224
																												0.514281
																												0.437429
																												0.800581
																												0.322988
																												0.628401
																												0.762767
																												0.439322
																												0.298759
																												0
																												0.0658789
																												0.225414
																												0.174705
																												0.316251
																												0.968179
																												0.691427
																												0.444974
																												0.54157
																												0.0661262
																												0.64483
																												0.456791
																												0.189643
																												0.209991
																												0.75949
																												0.784667
																												0.333565
																												0.893402
																												0.0240675
																												0.262611
																												0.783524
																												0.134947
																												0.489759
																												0.571653
																												0.237927
																												0.32057
																												0.278092
																												0.762728
																												0.142128
																												0.464483
																												0.547626
																												0.754403
																												0.432238
																												0.721407
																												0.258329
																												0.837961
																												0.10771
																												0.969663
																												0.257219
																												0.973426
																												0.853828
																												0.472447
																												0.673803
																												0.818254
																												0.502018
																												0.618699
																												0.497606
																												0.992332
																												0.466428
																												0.55948
																												0.774613
																												0.402786
																												0
																												0.651525
																												0.846688
																												0.486316
																												0.248902
																												0.82019
																												0.656921
																												0.742123
																												0.0338039
																												0.0745031
																												0.137769
																												0.215121
																												0.528949
																												0.832101
																												0.0804132
																												0.0558786
																												0.979588
																												0.471009
																												0.129395
																												0
																												0.320285
																												0.152477
																												0.207191
																												0.945051
																												0.192206
																												0.529254
																												0.786743
																												0.821278
																												0.972308
																												0.843058
																												0.959974
																												0.217085
																												0.405993
																												0.773632
																												0.497272
																												0.440697
																												0.0757043
																												0.388171
																												0.465787
																												0.415862
																												0.813481
																												0.488541
																												0.70972
																												0.694434
																												0.434773
																												0.879584
																												0.641215
																												0.713007
																												0.271993
																												0.908889
																												0.0396591
																												0.849446
																												0.529271
																												0.0952383
																												0.961313
																												0.422501
																												0.760209
																												0.787112
																												0
																												0.978215
																												0.537799
																												0.959485
																												0.902061
																												0.833913
																												0.900581
																												0.788045
																												0.244157
																												0.0684842
																												0.831993
																												0.938562

## Sheet: Figure S3
S3b
	2 h		48 h		96 h
dox	-	+	-	+	-	+
	34.375	32.0588	36.7397	27.8107	39.5062	12.8755
	33.3333	31.831	34.4928	33.6391	35.1282	10.396

## Sheet: Figure S4
S4b				S4c									Westerns
dox	-	+			DMSO		Thymidine		RO3306
	45	45		dox	-	+	-	+	-	+
	45	80			1	4.77546	0.813132	3.16684	0.445297	1.41777
	45	50			1	4.63067	1.07562	4.17144	1.0131	2.28799
	45	60			1	4.26829	1.01899	4.32639	0.820204	1.75728
	35	75
	45	80
	40	55
	40	65
	45	60
	45	60
	40	50
	40	80
	45	60
	660	65
	35	105
	45	50
	45	65
	40	65
	40	40
	40	55
	55	40
	45	55
	50	50
	35	70
	35	50
	65	80
	45	395
	40	40
	45	65
	35	50
	45	45
	40	155
	80	65
	40	80
	35	45
	45	80
	50	45
	60	70
	40	55
	45	45
	55	55
	50	85
	40	60
	45	45
	35	50
	40	60
	50	50
	45	60
	45	50
	45	55
	45	55
	50	50
	35	35
	40	55
	50	60
	45	70
	30	170
	45	65
	35	50
	35	55
	40	110
	45	55
	40	60
	35	80
	30	75
	50	80
	40	55
	40	45
	80	75
	45	55
	55	55
	45	85
	55	80
	45	370
	40	60
	40	65
	40	70
	35	70
	50	65
	40	105
	45	50
	35	55
	30	50
	45	65
	50	40
	35	50
	45	515
	40	70
	45	105
	40	65
	45	90
	50	275
	40	60
	40	55
	50	60
	35	125
	40	75
	45	70
	40	280
	35	75
	35	85
	55	100
	40	85
	40	110
	40	65
	30	190
	45	65
	70	115
	55	1010
	40	400
	35	350
	40	360
	45	350
	35	215
	35	320
	35	460
	35	370
	40	585
	40	690
	50	80
	45	80
	55	455
	50	350
	60	65
	65	80
	45
	45
	50
	50
	40
	40
	50
	45
	60
	50
	85
	35
	40
	45
	40
	50
	755
	45
	45
	60
	35
	75
	50
	45
	40
	65
	745
	50
	35
	60
	50
	35
	60
	30
	35
	35
	45
	45
	45
	70
	50
	35
	50
	35
	375
	455
	45
	55
	55
	55
	35
	60

[truncated: 3 more sheets: Figure S5, Figure S6, Figure S7]
